# Supplementary material for: Effect of a cover crop on the aphid incidence is not explained by increased top-down regulation
Source: PeerJ. 2022 May 24;10:e13299. doi: 10.7717/peerj.13299 (PMC9138172; doi:10.7717/peerj.13299)
Supplement: Supplemental Information 1 — Aphid, parasitoid, hyperparasitoids, and predator main groups (carabid, spiders, hoverflies, parasitoids and coccinelids). Incidence per tree of aphid, parasitoid and hyperparasitoid. Predator data per traps. [file peerj-10-13299-s001.xlsx]

## Sheet: Aphid_incidence
date	field	treat	tree	totalshoots	withaphids	withoutaphids	propaph
f1	cir1	occ	a1	20	0	20	0
f1	cir1	occ	a2	20	0	20	0
f1	cir1	occ	a3	20	0	20	0
f1	cir1	occ	a4	20	0	20	0
f1	cir1	occ	a5	20	0	20	0
f1	cir1	occ	a6	20	0	20	0
f1	cir1	occ	a7	20	0	20	0
f1	cir1	occ	a8	20	0	20	0
f1	cir1	occ	a9	20	0	20	0
f1	cir1	occ	a10	20	0	20	0
f1	cir1	occ	a11	20	0	20	0
f1	cir1	occ	a12	20	0	20	0
f1	cir1	occ	a13	20	0	20	0
f1	cir1	occ	a14	20	0	20	0
f1	cir1	occ	a15	20	0	20	0
f1	cir1	occ	a16	20	0	20	0
f1	cir1	occ	a17	20	0	20	0
f1	cir1	occ	a18	20	0	20	0
f1	cir1	occ	a19	20	0	20	0
f1	cir1	occ	a20	20	0	20	0
f1	cir1	sv	a1	20	0	20	0
f1	cir1	sv	a2	20	0	20	0
f1	cir1	sv	a3	20	0	20	0
f1	cir1	sv	a4	20	0	20	0
f1	cir1	sv	a5	20	0	20	0
f1	cir1	sv	a6	20	0	20	0
f1	cir1	sv	a7	20	0	20	0
f1	cir1	sv	a8	20	0	20	0
f1	cir1	sv	a9	20	0	20	0
f1	cir1	sv	a10	20	0	20	0
f1	cir1	sv	a11	20	0	20	0
f1	cir1	sv	a12	20	0	20	0
f1	cir1	sv	a13	20	0	20	0
f1	cir1	sv	a14	20	0	20	0
f1	cir1	sv	a15	20	0	20	0
f1	cir1	sv	a16	20	0	20	0
f1	cir1	sv	a17	20	0	20	0
f1	cir1	sv	a18	20	0	20	0
f1	cir1	sv	a19	20	0	20	0
f1	cir1	sv	a20	20	0	20	0
f1	cir2	occ	a1	20	0	20	0
f1	cir2	occ	a2	20	0	20	0
f1	cir2	occ	a3	20	0	20	0
f1	cir2	occ	a4	20	0	20	0
f1	cir2	occ	a5	20	0	20	0
f1	cir2	occ	a6	20	0	20	0
f1	cir2	occ	a7	20	0	20	0
f1	cir2	occ	a8	20	0	20	0
f1	cir2	occ	a9	20	0	20	0
f1	cir2	occ	a10	20	0	20	0
f1	cir2	occ	a11	20	0	20	0
f1	cir2	occ	a12	20	0	20	0
f1	cir2	occ	a13	20	0	20	0
f1	cir2	occ	a14	20	0	20	0
f1	cir2	occ	a15	20	0	20	0
f1	cir2	occ	a16	20	0	20	0
f1	cir2	occ	a17	20	0	20	0
f1	cir2	occ	a18	20	0	20	0
f1	cir2	occ	a19	20	0	20	0
f1	cir2	occ	a20	20	0	20	0
f1	cir2	sv	a1	20	0	20	0
f1	cir2	sv	a2	20	0	20	0
f1	cir2	sv	a3	20	0	20	0
f1	cir2	sv	a4	20	0	20	0
f1	cir2	sv	a5	20	0	20	0
f1	cir2	sv	a6	20	0	20	0
f1	cir2	sv	a7	20	0	20	0
f1	cir2	sv	a8	20	0	20	0
f1	cir2	sv	a9	20	0	20	0
f1	cir2	sv	a10	20	0	20	0
f1	cir2	sv	a11	20	0	20	0
f1	cir2	sv	a12	20	0	20	0
f1	cir2	sv	a13	20	0	20	0
f1	cir2	sv	a14	20	0	20	0
f1	cir2	sv	a15	20	0	20	0
f1	cir2	sv	a16	20	0	20	0
f1	cir2	sv	a17	20	0	20	0
f1	cir2	sv	a18	20	0	20	0
f1	cir2	sv	a19	20	0	20	0
f1	cir2	sv	a20	20	0	20	0
f1	cir3	occ	a1	20	0	20	0
f1	cir3	occ	a2	20	0	20	0
f1	cir3	occ	a3	20	0	20	0
f1	cir3	occ	a4	20	0	20	0
f1	cir3	occ	a5	20	0	20	0
f1	cir3	occ	a6	20	0	20	0
f1	cir3	occ	a7	20	0	20	0
f1	cir3	occ	a8	20	0	20	0
f1	cir3	occ	a9	20	0	20	0
f1	cir3	occ	a10	20	0	20	0
f1	cir3	occ	a11	20	0	20	0
f1	cir3	occ	a12	20	0	20	0
f1	cir3	occ	a13	20	0	20	0
f1	cir3	occ	a14	20	0	20	0
f1	cir3	occ	a15	20	0	20	0
f1	cir3	occ	a16	20	0	20	0
f1	cir3	occ	a17	20	0	20	0
f1	cir3	occ	a18	20	0	20	0
f1	cir3	occ	a19	20	0	20	0
f1	cir3	occ	a20	20	0	20	0
f1	cir3	sv	a1	20	0	20	0
f1	cir3	sv	a2	20	0	20	0
f1	cir3	sv	a3	20	0	20	0
f1	cir3	sv	a4	20	0	20	0
f1	cir3	sv	a5	20	1	19	0.05
f1	cir3	sv	a6	20	0	20	0
f1	cir3	sv	a7	20	0	20	0
f1	cir3	sv	a8	20	0	20	0
f1	cir3	sv	a9	20	0	20	0
f1	cir3	sv	a10	20	0	20	0
f1	cir3	sv	a11	20	0	20	0
f1	cir3	sv	a12	20	0	20	0
f1	cir3	sv	a13	20	0	20	0
f1	cir3	sv	a14	20	0	20	0
f1	cir3	sv	a15	20	0	20	0
f1	cir3	sv	a16	20	0	20	0
f1	cir3	sv	a17	20	0	20	0
f1	cir3	sv	a18	20	0	20	0
f1	cir3	sv	a19	20	0	20	0
f1	cir3	sv	a20	20	0	20	0
f1	cir4	occ	a1	20	0	20	0
f1	cir4	occ	a2	20	0	20	0
f1	cir4	occ	a3	20	0	20	0
f1	cir4	occ	a4	20	0	20	0
f1	cir4	occ	a5	20	0	20	0
f1	cir4	occ	a6	20	0	20	0
f1	cir4	occ	a7	20	0	20	0
f1	cir4	occ	a8	20	0	20	0
f1	cir4	occ	a9	20	0	20	0
f1	cir4	occ	a10	20	0	20	0
f1	cir4	occ	a11	20	0	20	0
f1	cir4	occ	a12	20	0	20	0
f1	cir4	occ	a13	20	0	20	0
f1	cir4	occ	a14	20	0	20	0
f1	cir4	occ	a15	20	0	20	0
f1	cir4	occ	a16	20	0	20	0
f1	cir4	occ	a17	20	0	20	0
f1	cir4	occ	a18	20	0	20	0
f1	cir4	occ	a19	20	0	20	0
f1	cir4	occ	a20	20	0	20	0
f1	cir4	sv	a1	20	0	20	0
f1	cir4	sv	a2	20	0	20	0
f1	cir4	sv	a3	20	0	20	0
f1	cir4	sv	a4	20	0	20	0
f1	cir4	sv	a5	20	0	20	0
f1	cir4	sv	a6	20	0	20	0
f1	cir4	sv	a7	20	0	20	0
f1	cir4	sv	a8	20	0	20	0
f1	cir4	sv	a9	20	0	20	0
f1	cir4	sv	a10	20	0	20	0
f1	cir4	sv	a11	20	0	20	0
f1	cir4	sv	a12	20	0	20	0
f1	cir4	sv	a13	20	0	20	0
f1	cir4	sv	a14	20	0	20	0
f1	cir4	sv	a15	20	0	20	0
f1	cir4	sv	a16	20	0	20	0
f1	cir4	sv	a17	20	0	20	0
f1	cir4	sv	a18	20	0	20	0
f1	cir4	sv	a19	20	0	20	0
f1	cir4	sv	a20	20	0	20	0
f2	cir1	occ	a1	20	0	20	0
f2	cir1	occ	a2	20	0	20	0
f2	cir1	occ	a3	20	0	20	0
f2	cir1	occ	a4	20	0	20	0
f2	cir1	occ	a5	20	0	20	0
f2	cir1	occ	a6	20	0	20	0
f2	cir1	occ	a7	20	0	20	0
f2	cir1	occ	a8	20	0	20	0
f2	cir1	occ	a9	20	0	20	0
f2	cir1	occ	a10	20	0	20	0
f2	cir1	occ	a11	20	0	20	0
f2	cir1	occ	a12	20	0	20	0
f2	cir1	occ	a13	20	0	20	0
f2	cir1	occ	a14	20	0	20	0
f2	cir1	occ	a15	20	0	20	0
f2	cir1	occ	a16	20	0	20	0
f2	cir1	occ	a17	20	0	20	0
f2	cir1	occ	a18	20	0	20	0
f2	cir1	occ	a19	20	1	19	0.05
f2	cir1	occ	a20	20	0	20	0
f2	cir1	sv	a1	20	0	20	0
f2	cir1	sv	a2	20	0	20	0
f2	cir1	sv	a3	20	0	20	0
f2	cir1	sv	a4	20	0	20	0
f2	cir1	sv	a5	20	0	20	0
f2	cir1	sv	a6	20	0	20	0
f2	cir1	sv	a7	20	1	19	0.05
f2	cir1	sv	a8	20	0	20	0
f2	cir1	sv	a9	20	0	20	0
f2	cir1	sv	a10	20	0	20	0
f2	cir1	sv	a11	20	1	19	0.05
f2	cir1	sv	a12	20	0	20	0
f2	cir1	sv	a13	20	0	20	0
f2	cir1	sv	a14	20	0	20	0
f2	cir1	sv	a15	20	0	20	0
f2	cir1	sv	a16	20	0	20	0
f2	cir1	sv	a17	20	0	20	0
f2	cir1	sv	a18	20	0	20	0
f2	cir1	sv	a19	20	0	20	0
f2	cir1	sv	a20	20	1	19	0.05
f2	cir2	occ	a1	20	0	20	0
f2	cir2	occ	a2	20	0	20	0
f2	cir2	occ	a3	20	0	20	0
f2	cir2	occ	a4	20	0	20	0
f2	cir2	occ	a5	20	0	20	0
f2	cir2	occ	a6	20	0	20	0
f2	cir2	occ	a7	20	0	20	0
f2	cir2	occ	a8	20	0	20	0
f2	cir2	occ	a9	20	0	20	0
f2	cir2	occ	a10	20	0	20	0
f2	cir2	occ	a11	20	0	20	0
f2	cir2	occ	a12	20	0	20	0
f2	cir2	occ	a13	20	0	20	0
f2	cir2	occ	a14	20	0	20	0
f2	cir2	occ	a15	20	0	20	0
f2	cir2	occ	a16	20	0	20	0
f2	cir2	occ	a17	20	0	20	0
f2	cir2	occ	a18	20	0	20	0
f2	cir2	occ	a19	20	0	20	0
f2	cir2	occ	a20	20	0	20	0
f2	cir2	sv	a1	20	1	19	0.05
f2	cir2	sv	a2	20	0	20	0
f2	cir2	sv	a3	20	0	20	0
f2	cir2	sv	a4	20	0	20	0
f2	cir2	sv	a5	20	0	20	0
f2	cir2	sv	a6	20	0	20	0
f2	cir2	sv	a7	20	0	20	0
f2	cir2	sv	a8	20	0	20	0
f2	cir2	sv	a9	20	0	20	0
f2	cir2	sv	a10	20	0	20	0
f2	cir2	sv	a11	20	0	20	0
f2	cir2	sv	a12	20	0	20	0
f2	cir2	sv	a13	20	0	20	0
f2	cir2	sv	a14	20	0	20	0
f2	cir2	sv	a15	20	0	20	0
f2	cir2	sv	a16	20	0	20	0
f2	cir2	sv	a17	20	0	20	0
f2	cir2	sv	a18	20	0	20	0
f2	cir2	sv	a19	20	0	20	0
f2	cir2	sv	a20	20	0	20	0
f2	cir3	occ	a1	20	0	20	0
f2	cir3	occ	a2	20	0	20	0
f2	cir3	occ	a3	20	0	20	0
f2	cir3	occ	a4	20	0	20	0
f2	cir3	occ	a5	20	0	20	0
f2	cir3	occ	a6	20	0	20	0
f2	cir3	occ	a7	20	0	20	0
f2	cir3	occ	a8	20	0	20	0
f2	cir3	occ	a9	20	0	20	0
f2	cir3	occ	a10	20	0	20	0
f2	cir3	occ	a11	20	1	19	0.05
f2	cir3	occ	a12	20	0	20	0
f2	cir3	occ	a13	20	0	20	0
f2	cir3	occ	a14	20	0	20	0
f2	cir3	occ	a15	20	0	20	0
f2	cir3	occ	a16	20	0	20	0
f2	cir3	occ	a17	20	0	20	0
f2	cir3	occ	a18	20	0	20	0
f2	cir3	occ	a19	20	0	20	0
f2	cir3	occ	a20	20	0	20	0
f2	cir3	sv	a1	20	NA	NA	NA
f2	cir3	sv	a2	20	NA	NA	NA
f2	cir3	sv	a3	20	NA	NA	NA
f2	cir3	sv	a4	20	NA	NA	NA
f2	cir3	sv	a5	20	NA	NA	NA
f2	cir3	sv	a6	20	NA	NA	NA
f2	cir3	sv	a7	20	NA	NA	NA
f2	cir3	sv	a8	20	NA	NA	NA
f2	cir3	sv	a9	20	NA	NA	NA
f2	cir3	sv	a10	20	NA	NA	NA
f2	cir3	sv	a11	20	NA	NA	NA
f2	cir3	sv	a12	20	NA	NA	NA
f2	cir3	sv	a13	20	NA	NA	NA
f2	cir3	sv	a14	20	NA	NA	NA
f2	cir3	sv	a15	20	NA	NA	NA
f2	cir3	sv	a16	20	NA	NA	NA
f2	cir3	sv	a17	20	NA	NA	NA
f2	cir3	sv	a18	20	NA	NA	NA
f2	cir3	sv	a19	20	NA	NA	NA
f2	cir3	sv	a20	20	NA	NA	NA
f2	cir4	occ	a1	20	0	20	0
f2	cir4	occ	a2	20	0	20	0
f2	cir4	occ	a3	20	0	20	0
f2	cir4	occ	a4	20	0	20	0
f2	cir4	occ	a5	20	0	20	0
f2	cir4	occ	a6	20	0	20	0
f2	cir4	occ	a7	20	0	20	0
f2	cir4	occ	a8	20	0	20	0
f2	cir4	occ	a9	20	0	20	0
f2	cir4	occ	a10	20	0	20	0
f2	cir4	occ	a11	20	0	20	0
f2	cir4	occ	a12	20	0	20	0
f2	cir4	occ	a13	20	0	20	0
f2	cir4	occ	a14	20	0	20	0
f2	cir4	occ	a15	20	0	20	0
f2	cir4	occ	a16	20	0	20	0
f2	cir4	occ	a17	20	0	20	0
f2	cir4	occ	a18	20	1	19	0.05
f2	cir4	occ	a19	20	0	20	0
f2	cir4	occ	a20	20	0	20	0
f2	cir4	sv	a1	20	0	20	0
f2	cir4	sv	a2	20	0	20	0
f2	cir4	sv	a3	20	0	20	0
f2	cir4	sv	a4	20	0	20	0
f2	cir4	sv	a5	20	0	20	0
f2	cir4	sv	a6	20	0	20	0
f2	cir4	sv	a7	20	0	20	0
f2	cir4	sv	a8	20	0	20	0
f2	cir4	sv	a9	20	0	20	0
f2	cir4	sv	a10	20	0	20	0
f2	cir4	sv	a11	20	0	20	0
f2	cir4	sv	a12	20	0	20	0
f2	cir4	sv	a13	20	0	20	0
f2	cir4	sv	a14	20	0	20	0
f2	cir4	sv	a15	20	1	19	0.05
f2	cir4	sv	a16	20	1	19	0.05
f2	cir4	sv	a17	20	1	19	0.05
f2	cir4	sv	a18	20	0	20	0
f2	cir4	sv	a19	20	0	20	0
f2	cir4	sv	a20	20	0	20	0
f3	cir1	occ	a1	20	2	18	0.1
f3	cir1	occ	a2	20	0	20	0
f3	cir1	occ	a3	20	5	15	0.25
f3	cir1	occ	a4	20	1	19	0.05
f3	cir1	occ	a5	20	0	20	0
f3	cir1	occ	a6	20	0	20	0
f3	cir1	occ	a7	20	1	19	0.05
f3	cir1	occ	a8	20	1	19	0.05
f3	cir1	occ	a9	20	0	20	0
f3	cir1	occ	a10	20	0	20	0
f3	cir1	occ	a11	20	0	20	0
f3	cir1	occ	a12	20	1	19	0.05
f3	cir1	occ	a13	20	0	20	0
f3	cir1	occ	a14	20	0	20	0
f3	cir1	occ	a15	20	1	19	0.05
f3	cir1	occ	a16	20	0	20	0
f3	cir1	occ	a17	20	0	20	0
f3	cir1	occ	a18	20	2	18	0.1
f3	cir1	occ	a19	20	0	20	0
f3	cir1	occ	a20	20	0	20	0
f3	cir1	sv	a1	20	9	11	0.45
f3	cir1	sv	a2	20	1	19	0.05
f3	cir1	sv	a3	20	2	18	0.1
f3	cir1	sv	a4	20	0	20	0
f3	cir1	sv	a5	20	3	17	0.15
f3	cir1	sv	a6	20	3	17	0.15
f3	cir1	sv	a7	20	1	19	0.05
f3	cir1	sv	a8	20	0	20	0
f3	cir1	sv	a9	20	0	20	0
f3	cir1	sv	a10	20	1	19	0.05
f3	cir1	sv	a11	20	0	20	0
f3	cir1	sv	a12	20	0	20	0
f3	cir1	sv	a13	20	0	20	0
f3	cir1	sv	a14	20	0	20	0
f3	cir1	sv	a15	20	0	20	0
f3	cir1	sv	a16	20	1	19	0.05
f3	cir1	sv	a17	20	0	20	0
f3	cir1	sv	a18	20	2	18	0.1
f3	cir1	sv	a19	20	1	19	0.05
f3	cir1	sv	a20	20	0	20	0
f3	cir2	occ	a1	20	1	19	0.05
f3	cir2	occ	a2	20	1	19	0.05
f3	cir2	occ	a3	20	0	20	0
f3	cir2	occ	a4	20	1	19	0.05
f3	cir2	occ	a5	20	1	19	0.05
f3	cir2	occ	a6	20	1	19	0.05
f3	cir2	occ	a7	20	1	19	0.05
f3	cir2	occ	a8	20	0	20	0
f3	cir2	occ	a9	20	0	20	0
f3	cir2	occ	a10	20	0	20	0
f3	cir2	occ	a11	20	0	20	0
f3	cir2	occ	a12	20	0	20	0
f3	cir2	occ	a13	20	0	20	0
f3	cir2	occ	a14	20	0	20	0
f3	cir2	occ	a15	20	0	20	0
f3	cir2	occ	a16	20	0	20	0
f3	cir2	occ	a17	20	0	20	0
f3	cir2	occ	a18	20	1	19	0.05
f3	cir2	occ	a19	20	1	19	0.05
f3	cir2	occ	a20	20	0	20	0
f3	cir2	sv	a1	20	2	18	0.1
f3	cir2	sv	a2	20	4	16	0.2
f3	cir2	sv	a3	20	4	16	0.2
f3	cir2	sv	a4	20	2	18	0.1
f3	cir2	sv	a5	20	3	17	0.15
f3	cir2	sv	a6	20	0	20	0
f3	cir2	sv	a7	20	0	20	0
f3	cir2	sv	a8	20	3	17	0.15
f3	cir2	sv	a9	20	0	20	0
f3	cir2	sv	a10	20	0	20	0
f3	cir2	sv	a11	20	0	20	0
f3	cir2	sv	a12	20	0	20	0
f3	cir2	sv	a13	20	0	20	0
f3	cir2	sv	a14	20	0	20	0
f3	cir2	sv	a15	20	0	20	0
f3	cir2	sv	a16	20	0	20	0
f3	cir2	sv	a17	20	0	20	0
f3	cir2	sv	a18	20	1	19	0.05
f3	cir2	sv	a19	20	2	18	0.1
f3	cir2	sv	a20	20	0	20	0
f3	cir3	occ	a1	20	0	20	0
f3	cir3	occ	a2	20	0	20	0
f3	cir3	occ	a3	20	0	20	0
f3	cir3	occ	a4	20	0	20	0
f3	cir3	occ	a5	20	0	20	0
f3	cir3	occ	a6	20	0	20	0
f3	cir3	occ	a7	20	0	20	0
f3	cir3	occ	a8	20	0	20	0
f3	cir3	occ	a9	20	0	20	0
f3	cir3	occ	a10	20	0	20	0
f3	cir3	occ	a11	20	1	19	0.05
f3	cir3	occ	a12	20	0	20	0
f3	cir3	occ	a13	20	0	20	0
f3	cir3	occ	a14	20	1	19	0.05
f3	cir3	occ	a15	20	0	20	0
f3	cir3	occ	a16	20	0	20	0
f3	cir3	occ	a17	20	0	20	0
f3	cir3	occ	a18	20	0	20	0
f3	cir3	occ	a19	20	0	20	0
f3	cir3	occ	a20	20	0	20	0
f3	cir3	sv	a1	20	0	20	0
f3	cir3	sv	a2	20	0	20	0
f3	cir3	sv	a3	20	0	20	0
f3	cir3	sv	a4	20	0	20	0
f3	cir3	sv	a5	20	0	20	0
f3	cir3	sv	a6	20	0	20	0
f3	cir3	sv	a7	20	1	19	0.05
f3	cir3	sv	a8	20	1	19	0.05
f3	cir3	sv	a9	20	0	20	0
f3	cir3	sv	a10	20	0	20	0
f3	cir3	sv	a11	20	0	20	0
f3	cir3	sv	a12	20	0	20	0
f3	cir3	sv	a13	20	0	20	0
f3	cir3	sv	a14	20	0	20	0
f3	cir3	sv	a15	20	0	20	0
f3	cir3	sv	a16	20	0	20	0
f3	cir3	sv	a17	20	0	20	0
f3	cir3	sv	a18	20	0	20	0
f3	cir3	sv	a19	20	0	20	0
f3	cir3	sv	a20	20	0	20	0
f3	cir4	occ	a1	20	0	20	0
f3	cir4	occ	a2	20	1	19	0.05
f3	cir4	occ	a3	20	0	20	0
f3	cir4	occ	a4	20	0	20	0
f3	cir4	occ	a5	20	0	20	0
f3	cir4	occ	a6	20	0	20	0
f3	cir4	occ	a7	20	1	19	0.05
f3	cir4	occ	a8	20	0	20	0
f3	cir4	occ	a9	20	1	19	0.05
f3	cir4	occ	a10	20	0	20	0
f3	cir4	occ	a11	20	0	20	0
f3	cir4	occ	a12	20	1	19	0.05
f3	cir4	occ	a13	20	1	19	0.05
f3	cir4	occ	a14	20	0	20	0
f3	cir4	occ	a15	20	1	19	0.05
f3	cir4	occ	a16	20	0	20	0
f3	cir4	occ	a17	20	0	20	0
f3	cir4	occ	a18	20	0	20	0
f3	cir4	occ	a19	20	0	20	0
f3	cir4	occ	a20	20	1	19	0.05
f3	cir4	sv	a1	20	1	19	0.05
f3	cir4	sv	a2	20	1	19	0.05
f3	cir4	sv	a3	20	0	20	0
f3	cir4	sv	a4	20	0	20	0
f3	cir4	sv	a5	20	0	20	0
f3	cir4	sv	a6	20	0	20	0
f3	cir4	sv	a7	20	1	19	0.05
f3	cir4	sv	a8	20	1	19	0.05
f3	cir4	sv	a9	20	1	19	0.05
f3	cir4	sv	a10	20	0	20	0
f3	cir4	sv	a11	20	0	20	0
f3	cir4	sv	a12	20	0	20	0
f3	cir4	sv	a13	20	0	20	0
f3	cir4	sv	a14	20	0	20	0
f3	cir4	sv	a15	20	0	20	0
f3	cir4	sv	a16	20	1	19	0.05
f3	cir4	sv	a17	20	0	20	0
f3	cir4	sv	a18	20	0	20	0
f3	cir4	sv	a19	20	0	20	0
f3	cir4	sv	a20	20	1	19	0.05
f4	cir1	occ	a1	20	2	18	0.1
f4	cir1	occ	a2	20	1	19	0.05
f4	cir1	occ	a3	20	1	19	0.05
f4	cir1	occ	a4	20	2	18	0.1
f4	cir1	occ	a5	20	1	19	0.05
f4	cir1	occ	a6	20	0	20	0
f4	cir1	occ	a7	20	4	16	0.2
f4	cir1	occ	a8	20	3	17	0.15
f4	cir1	occ	a9	20	1	19	0.05
f4	cir1	occ	a10	20	0	20	0
f4	cir1	occ	a11	20	0	20	0
f4	cir1	occ	a12	20	1	19	0.05
f4	cir1	occ	a13	20	0	20	0
f4	cir1	occ	a14	20	0	20	0
f4	cir1	occ	a15	20	0	20	0
f4	cir1	occ	a16	20	0	20	0
f4	cir1	occ	a17	20	1	19	0.05
f4	cir1	occ	a18	20	0	20	0
f4	cir1	occ	a19	20	1	19	0.05
f4	cir1	occ	a20	20	0	20	0
f4	cir1	sv	a1	20	4	16	0.2
f4	cir1	sv	a2	20	4	16	0.2
f4	cir1	sv	a3	20	2	18	0.1
f4	cir1	sv	a4	20	0	20	0
f4	cir1	sv	a5	20	1	19	0.05
f4	cir1	sv	a6	20	1	19	0.05
f4	cir1	sv	a7	20	3	17	0.15
f4	cir1	sv	a8	20	0	20	0
f4	cir1	sv	a9	20	0	20	0
f4	cir1	sv	a10	20	0	20	0
f4	cir1	sv	a11	20	1	19	0.05
f4	cir1	sv	a12	20	2	18	0.1
f4	cir1	sv	a13	20	3	17	0.15
f4	cir1	sv	a14	20	1	19	0.05
f4	cir1	sv	a15	20	2	18	0.1
f4	cir1	sv	a16	20	3	17	0.15
f4	cir1	sv	a17	20	0	20	0
f4	cir1	sv	a18	20	3	17	0.15
f4	cir1	sv	a19	20	4	16	0.2
f4	cir1	sv	a20	20	5	15	0.25
f4	cir2	occ	a1	20	0	20	0
f4	cir2	occ	a2	20	10	10	0.5
f4	cir2	occ	a3	20	2	18	0.1
f4	cir2	occ	a4	20	0	20	0
f4	cir2	occ	a5	20	1	19	0.05
f4	cir2	occ	a6	20	0	20	0
f4	cir2	occ	a7	20	1	19	0.05
f4	cir2	occ	a8	20	1	19	0.05
f4	cir2	occ	a9	20	0	20	0
f4	cir2	occ	a10	20	1	19	0.05
f4	cir2	occ	a11	20	1	19	0.05
f4	cir2	occ	a12	20	0	20	0
f4	cir2	occ	a13	20	0	20	0
f4	cir2	occ	a14	20	2	18	0.1
f4	cir2	occ	a15	20	1	19	0.05
f4	cir2	occ	a16	20	0	20	0
f4	cir2	occ	a17	20	4	16	0.2
f4	cir2	occ	a18	20	2	18	0.1
f4	cir2	occ	a19	20	0	20	0
f4	cir2	occ	a20	20	0	20	0
f4	cir2	sv	a1	20	5	15	0.25
f4	cir2	sv	a2	20	1	19	0.05
f4	cir2	sv	a3	20	0	20	0
f4	cir2	sv	a4	20	1	19	0.05
f4	cir2	sv	a5	20	1	19	0.05
f4	cir2	sv	a6	20	2	18	0.1
f4	cir2	sv	a7	20	0	20	0
f4	cir2	sv	a8	20	1	19	0.05
f4	cir2	sv	a9	20	1	19	0.05
f4	cir2	sv	a10	20	3	17	0.15
f4	cir2	sv	a11	20	1	19	0.05
f4	cir2	sv	a12	20	3	17	0.15
f4	cir2	sv	a13	20	1	19	0.05
f4	cir2	sv	a14	20	1	19	0.05
f4	cir2	sv	a15	20	2	18	0.1
f4	cir2	sv	a16	20	1	19	0.05
f4	cir2	sv	a17	20	3	17	0.15
f4	cir2	sv	a18	20	2	18	0.1
f4	cir2	sv	a19	20	1	19	0.05
f4	cir2	sv	a20	20	8	12	0.4
f4	cir3	occ	a1	20	0	20	0
f4	cir3	occ	a2	20	0	20	0
f4	cir3	occ	a3	20	0	20	0
f4	cir3	occ	a4	20	0	20	0
f4	cir3	occ	a5	20	0	20	0
f4	cir3	occ	a6	20	0	20	0
f4	cir3	occ	a7	20	0	20	0
f4	cir3	occ	a8	20	2	18	0.1
f4	cir3	occ	a9	20	0	20	0
f4	cir3	occ	a10	20	1	19	0.05
f4	cir3	occ	a11	20	2	18	0.1
f4	cir3	occ	a12	20	0	20	0
f4	cir3	occ	a13	20	0	20	0
f4	cir3	occ	a14	20	0	20	0
f4	cir3	occ	a15	20	1	19	0.05
f4	cir3	occ	a16	20	0	20	0
f4	cir3	occ	a17	20	0	20	0
f4	cir3	occ	a18	20	0	20	0
f4	cir3	occ	a19	20	3	17	0.15
f4	cir3	occ	a20	20	0	20	0
f4	cir3	sv	a1	20	0	20	0
f4	cir3	sv	a2	20	1	19	0.05
f4	cir3	sv	a3	20	0	20	0
f4	cir3	sv	a4	20	0	20	0
f4	cir3	sv	a5	20	0	20	0
f4	cir3	sv	a6	20	0	20	0
f4	cir3	sv	a7	20	1	19	0.05
f4	cir3	sv	a8	20	0	20	0
f4	cir3	sv	a9	20	0	20	0
f4	cir3	sv	a10	20	0	20	0
f4	cir3	sv	a11	20	0	20	0
f4	cir3	sv	a12	20	0	20	0
f4	cir3	sv	a13	20	0	20	0
f4	cir3	sv	a14	20	0	20	0
f4	cir3	sv	a15	20	0	20	0
f4	cir3	sv	a16	20	1	19	0.05
f4	cir3	sv	a17	20	0	20	0
f4	cir3	sv	a18	20	0	20	0
f4	cir3	sv	a19	20	0	20	0
f4	cir3	sv	a20	20	1	19	0.05
f4	cir4	occ	a1	20	0	20	0
f4	cir4	occ	a2	20	0	20	0
f4	cir4	occ	a3	20	0	20	0
f4	cir4	occ	a4	20	0	20	0
f4	cir4	occ	a5	20	0	20	0
f4	cir4	occ	a6	20	2	18	0.1
f4	cir4	occ	a7	20	1	19	0.05
f4	cir4	occ	a8	20	2	18	0.1
f4	cir4	occ	a9	20	0	20	0
f4	cir4	occ	a10	20	1	19	0.05
f4	cir4	occ	a11	20	0	20	0
f4	cir4	occ	a12	20	0	20	0
f4	cir4	occ	a13	20	1	19	0.05
f4	cir4	occ	a14	20	0	20	0
f4	cir4	occ	a15	20	0	20	0
f4	cir4	occ	a16	20	0	20	0
f4	cir4	occ	a17	20	0	20	0
f4	cir4	occ	a18	20	0	20	0
f4	cir4	occ	a19	20	1	19	0.05
f4	cir4	occ	a20	20	0	20	0
f4	cir4	sv	a1	20	1	19	0.05
f4	cir4	sv	a2	20	0	20	0
f4	cir4	sv	a3	20	0	20	0
f4	cir4	sv	a4	20	0	20	0
f4	cir4	sv	a5	20	0	20	0
f4	cir4	sv	a6	20	0	20	0
f4	cir4	sv	a7	20	0	20	0
f4	cir4	sv	a8	20	0	20	0
f4	cir4	sv	a9	20	0	20	0
f4	cir4	sv	a10	20	0	20	0
f4	cir4	sv	a11	20	0	20	0
f4	cir4	sv	a12	20	1	19	0.05
f4	cir4	sv	a13	20	0	20	0
f4	cir4	sv	a14	20	0	20	0
f4	cir4	sv	a15	20	0	20	0
f4	cir4	sv	a16	20	0	20	0
f4	cir4	sv	a17	20	0	20	0
f4	cir4	sv	a18	20	0	20	0
f4	cir4	sv	a19	20	3	17	0.15
f4	cir4	sv	a20	20	4	16	0.2
f5	cir1	occ	a1	20	2	18	0.1
f5	cir1	occ	a2	20	1	19	0.05
f5	cir1	occ	a3	20	0	20	0
f5	cir1	occ	a4	20	0	20	0
f5	cir1	occ	a5	20	0	20	0
f5	cir1	occ	a6	20	0	20	0
f5	cir1	occ	a7	20	1	19	0.05
f5	cir1	occ	a8	20	0	20	0
f5	cir1	occ	a9	20	0	20	0
f5	cir1	occ	a10	20	0	20	0
f5	cir1	occ	a11	20	1	19	0.05
f5	cir1	occ	a12	20	1	19	0.05
f5	cir1	occ	a13	20	0	20	0
f5	cir1	occ	a14	20	1	19	0.05
f5	cir1	occ	a15	20	0	20	0
f5	cir1	occ	a16	20	0	20	0
f5	cir1	occ	a17	20	0	20	0
f5	cir1	occ	a18	20	1	19	0.05
f5	cir1	occ	a19	20	0	20	0
f5	cir1	occ	a20	20	0	20	0
f5	cir1	sv	a1	20	5	15	0.25
f5	cir1	sv	a2	20	1	19	0.05
f5	cir1	sv	a3	20	0	20	0
f5	cir1	sv	a4	20	0	20	0
f5	cir1	sv	a5	20	1	19	0.05
f5	cir1	sv	a6	20	0	20	0
f5	cir1	sv	a7	20	1	19	0.05
f5	cir1	sv	a8	20	0	20	0
f5	cir1	sv	a9	20	1	19	0.05
f5	cir1	sv	a10	20	1	19	0.05
f5	cir1	sv	a11	20	0	20	0
f5	cir1	sv	a12	20	0	20	0
f5	cir1	sv	a13	20	2	18	0.1
f5	cir1	sv	a14	20	0	20	0
f5	cir1	sv	a15	20	1	19	0.05
f5	cir1	sv	a16	20	0	20	0
f5	cir1	sv	a17	20	3	17	0.15
f5	cir1	sv	a18	20	1	19	0.05
f5	cir1	sv	a19	20	2	18	0.1
f5	cir1	sv	a20	20	5	15	0.25
f5	cir2	occ	a1	20	0	20	0
f5	cir2	occ	a2	20	1	19	0.05
f5	cir2	occ	a3	20	0	20	0
f5	cir2	occ	a4	20	0	20	0
f5	cir2	occ	a5	20	0	20	0
f5	cir2	occ	a6	20	0	20	0
f5	cir2	occ	a7	20	1	19	0.05
f5	cir2	occ	a8	20	2	18	0.1
f5	cir2	occ	a9	20	0	20	0
f5	cir2	occ	a10	20	0	20	0
f5	cir2	occ	a11	20	1	19	0.05
f5	cir2	occ	a12	20	0	20	0
f5	cir2	occ	a13	20	0	20	0
f5	cir2	occ	a14	20	0	20	0
f5	cir2	occ	a15	20	0	20	0
f5	cir2	occ	a16	20	0	20	0
f5	cir2	occ	a17	20	1	19	0.05
f5	cir2	occ	a18	20	0	20	0
f5	cir2	occ	a19	20	0	20	0
f5	cir2	occ	a20	20	1	19	0.05
f5	cir2	sv	a1	20	0	20	0
f5	cir2	sv	a2	20	5	15	0.25
f5	cir2	sv	a3	20	0	20	0
f5	cir2	sv	a4	20	1	19	0.05
f5	cir2	sv	a5	20	0	20	0
f5	cir2	sv	a6	20	1	19	0.05
f5	cir2	sv	a7	20	2	18	0.1
f5	cir2	sv	a8	20	1	19	0.05
f5	cir2	sv	a9	20	0	20	0
f5	cir2	sv	a10	20	0	20	0
f5	cir2	sv	a11	20	0	20	0
f5	cir2	sv	a12	20	0	20	0
f5	cir2	sv	a13	20	1	19	0.05
f5	cir2	sv	a14	20	0	20	0
f5	cir2	sv	a15	20	0	20	0
f5	cir2	sv	a16	20	0	20	0
f5	cir2	sv	a17	20	0	20	0
f5	cir2	sv	a18	20	0	20	0
f5	cir2	sv	a19	20	0	20	0
f5	cir2	sv	a20	20	1	19	0.05
f5	cir3	occ	a1	20	0	20	0
f5	cir3	occ	a2	20	0	20	0
f5	cir3	occ	a3	20	0	20	0
f5	cir3	occ	a4	20	0	20	0
f5	cir3	occ	a5	20	0	20	0
f5	cir3	occ	a6	20	0	20	0
f5	cir3	occ	a7	20	0	20	0
f5	cir3	occ	a8	20	0	20	0
f5	cir3	occ	a9	20	0	20	0
f5	cir3	occ	a10	20	0	20	0
f5	cir3	occ	a11	20	2	18	0.1
f5	cir3	occ	a12	20	0	20	0
f5	cir3	occ	a13	20	0	20	0
f5	cir3	occ	a14	20	0	20	0
f5	cir3	occ	a15	20	0	20	0
f5	cir3	occ	a16	20	0	20	0
f5	cir3	occ	a17	20	0	20	0
f5	cir3	occ	a18	20	0	20	0
f5	cir3	occ	a19	20	0	20	0
f5	cir3	occ	a20	20	1	19	0.05
f5	cir3	sv	a1	20	0	20	0
f5	cir3	sv	a2	20	0	20	0
f5	cir3	sv	a3	20	0	20	0
f5	cir3	sv	a4	20	0	20	0
f5	cir3	sv	a5	20	0	20	0
f5	cir3	sv	a6	20	1	19	0.05
f5	cir3	sv	a7	20	0	20	0
f5	cir3	sv	a8	20	0	20	0
f5	cir3	sv	a9	20	0	20	0
f5	cir3	sv	a10	20	0	20	0
f5	cir3	sv	a11	20	1	19	0.05
f5	cir3	sv	a12	20	0	20	0
f5	cir3	sv	a13	20	0	20	0
f5	cir3	sv	a14	20	1	19	0.05
f5	cir3	sv	a15	20	0	20	0
f5	cir3	sv	a16	20	0	20	0
f5	cir3	sv	a17	20	0	20	0
f5	cir3	sv	a18	20	0	20	0
f5	cir3	sv	a19	20	0	20	0
f5	cir3	sv	a20	20	0	20	0
f5	cir4	occ	a1	20	0	20	0
f5	cir4	occ	a2	20	0	20	0
f5	cir4	occ	a3	20	0	20	0
f5	cir4	occ	a4	20	0	20	0
f5	cir4	occ	a5	20	0	20	0
f5	cir4	occ	a6	20	0	20	0
f5	cir4	occ	a7	20	0	20	0
f5	cir4	occ	a8	20	0	20	0
f5	cir4	occ	a9	20	1	19	0.05
f5	cir4	occ	a10	20	0	20	0
f5	cir4	occ	a11	20	0	20	0
f5	cir4	occ	a12	20	0	20	0
f5	cir4	occ	a13	20	0	20	0
f5	cir4	occ	a14	20	0	20	0
f5	cir4	occ	a15	20	0	20	0
f5	cir4	occ	a16	20	0	20	0
f5	cir4	occ	a17	20	0	20	0
f5	cir4	occ	a18	20	0	20	0
f5	cir4	occ	a19	20	0	20	0
f5	cir4	occ	a20	20	1	19	0.05
f5	cir4	sv	a1	20	0	20	0
f5	cir4	sv	a2	20	0	20	0
f5	cir4	sv	a3	20	0	20	0
f5	cir4	sv	a4	20	0	20	0
f5	cir4	sv	a5	20	0	20	0
f5	cir4	sv	a6	20	0	20	0
f5	cir4	sv	a7	20	0	20	0
f5	cir4	sv	a8	20	0	20	0
f5	cir4	sv	a9	20	0	20	0
f5	cir4	sv	a10	20	0	20	0
f5	cir4	sv	a11	20	0	20	0
f5	cir4	sv	a12	20	0	20	0
f5	cir4	sv	a13	20	0	20	0
f5	cir4	sv	a14	20	0	20	0
f5	cir4	sv	a15	20	0	20	0
f5	cir4	sv	a16	20	0	20	0
f5	cir4	sv	a17	20	0	20	0
f5	cir4	sv	a18	20	0	20	0
f5	cir4	sv	a19	20	0	20	0
f5	cir4	sv	a20	20	0	20	0

## Sheet: Parasitism_incidence
date	campo	treat	tree	withaphids	parasitized	noparasitized	proppara
f1	cir1	occ	a1	0	NA	NA	NA
f1	cir1	occ	a2	0	NA	NA	NA
f1	cir1	occ	a3	0	NA	NA	NA
f1	cir1	occ	a4	0	NA	NA	NA
f1	cir1	occ	a5	0	NA	NA	NA
f1	cir1	occ	a6	0	NA	NA	NA
f1	cir1	occ	a7	0	NA	NA	NA
f1	cir1	occ	a8	0	NA	NA	NA
f1	cir1	occ	a9	0	NA	NA	NA
f1	cir1	occ	a10	0	NA	NA	NA
f1	cir1	occ	a11	0	NA	NA	NA
f1	cir1	occ	a12	0	NA	NA	NA
f1	cir1	occ	a13	0	NA	NA	NA
f1	cir1	occ	a14	0	NA	NA	NA
f1	cir1	occ	a15	0	NA	NA	NA
f1	cir1	occ	a16	0	NA	NA	NA
f1	cir1	occ	a17	0	NA	NA	NA
f1	cir1	occ	a18	0	NA	NA	NA
f1	cir1	occ	a19	0	NA	NA	NA
f1	cir1	occ	a20	0	NA	NA	NA
f1	cir1	sv	a1	0	NA	NA	NA
f1	cir1	sv	a2	0	NA	NA	NA
f1	cir1	sv	a3	0	NA	NA	NA
f1	cir1	sv	a4	0	NA	NA	NA
f1	cir1	sv	a5	0	NA	NA	NA
f1	cir1	sv	a6	0	NA	NA	NA
f1	cir1	sv	a7	0	NA	NA	NA
f1	cir1	sv	a8	0	NA	NA	NA
f1	cir1	sv	a9	0	NA	NA	NA
f1	cir1	sv	a10	0	NA	NA	NA
f1	cir1	sv	a11	0	NA	NA	NA
f1	cir1	sv	a12	0	NA	NA	NA
f1	cir1	sv	a13	0	NA	NA	NA
f1	cir1	sv	a14	0	NA	NA	NA
f1	cir1	sv	a15	0	NA	NA	NA
f1	cir1	sv	a16	0	NA	NA	NA
f1	cir1	sv	a17	0	NA	NA	NA
f1	cir1	sv	a18	0	NA	NA	NA
f1	cir1	sv	a19	0	NA	NA	NA
f1	cir1	sv	a20	0	NA	NA	NA
f1	cir2	occ	a1	0	NA	NA	NA
f1	cir2	occ	a2	0	NA	NA	NA
f1	cir2	occ	a3	0	NA	NA	NA
f1	cir2	occ	a4	0	NA	NA	NA
f1	cir2	occ	a5	0	NA	NA	NA
f1	cir2	occ	a6	0	NA	NA	NA
f1	cir2	occ	a7	0	NA	NA	NA
f1	cir2	occ	a8	0	NA	NA	NA
f1	cir2	occ	a9	0	NA	NA	NA
f1	cir2	occ	a10	0	NA	NA	NA
f1	cir2	occ	a11	0	NA	NA	NA
f1	cir2	occ	a12	0	NA	NA	NA
f1	cir2	occ	a13	0	NA	NA	NA
f1	cir2	occ	a14	0	NA	NA	NA
f1	cir2	occ	a15	0	NA	NA	NA
f1	cir2	occ	a16	0	NA	NA	NA
f1	cir2	occ	a17	0	NA	NA	NA
f1	cir2	occ	a18	0	NA	NA	NA
f1	cir2	occ	a19	0	NA	NA	NA
f1	cir2	occ	a20	0	NA	NA	NA
f1	cir2	sv	a1	0	NA	NA	NA
f1	cir2	sv	a2	0	NA	NA	NA
f1	cir2	sv	a3	0	NA	NA	NA
f1	cir2	sv	a4	0	NA	NA	NA
f1	cir2	sv	a5	0	NA	NA	NA
f1	cir2	sv	a6	0	NA	NA	NA
f1	cir2	sv	a7	0	NA	NA	NA
f1	cir2	sv	a8	0	NA	NA	NA
f1	cir2	sv	a9	0	NA	NA	NA
f1	cir2	sv	a10	0	NA	NA	NA
f1	cir2	sv	a11	0	NA	NA	NA
f1	cir2	sv	a12	0	NA	NA	NA
f1	cir2	sv	a13	0	NA	NA	NA
f1	cir2	sv	a14	0	NA	NA	NA
f1	cir2	sv	a15	0	NA	NA	NA
f1	cir2	sv	a16	0	NA	NA	NA
f1	cir2	sv	a17	0	NA	NA	NA
f1	cir2	sv	a18	0	NA	NA	NA
f1	cir2	sv	a19	0	NA	NA	NA
f1	cir2	sv	a20	0	NA	NA	NA
f1	cir3	occ	a1	0	NA	NA	NA
f1	cir3	occ	a2	0	NA	NA	NA
f1	cir3	occ	a3	0	NA	NA	NA
f1	cir3	occ	a4	0	NA	NA	NA
f1	cir3	occ	a5	0	NA	NA	NA
f1	cir3	occ	a6	0	NA	NA	NA
f1	cir3	occ	a7	0	NA	NA	NA
f1	cir3	occ	a8	0	NA	NA	NA
f1	cir3	occ	a9	0	NA	NA	NA
f1	cir3	occ	a10	0	NA	NA	NA
f1	cir3	occ	a11	0	NA	NA	NA
f1	cir3	occ	a12	0	NA	NA	NA
f1	cir3	occ	a13	0	NA	NA	NA
f1	cir3	occ	a14	0	NA	NA	NA
f1	cir3	occ	a15	0	NA	NA	NA
f1	cir3	occ	a16	0	NA	NA	NA
f1	cir3	occ	a17	0	NA	NA	NA
f1	cir3	occ	a18	0	NA	NA	NA
f1	cir3	occ	a19	0	NA	NA	NA
f1	cir3	occ	a20	0	NA	NA	NA
f1	cir3	sv	a1	0	NA	NA	NA
f1	cir3	sv	a2	0	NA	NA	NA
f1	cir3	sv	a3	0	NA	NA	NA
f1	cir3	sv	a4	0	NA	NA	NA
f1	cir3	sv	a5	1	0	1	0
f1	cir3	sv	a6	0	NA	NA	NA
f1	cir3	sv	a7	0	NA	NA	NA
f1	cir3	sv	a8	0	NA	NA	NA
f1	cir3	sv	a9	0	NA	NA	NA
f1	cir3	sv	a10	0	NA	NA	NA
f1	cir3	sv	a11	0	NA	NA	NA
f1	cir3	sv	a12	0	NA	NA	NA
f1	cir3	sv	a13	0	NA	NA	NA
f1	cir3	sv	a14	0	NA	NA	NA
f1	cir3	sv	a15	0	NA	NA	NA
f1	cir3	sv	a16	0	NA	NA	NA
f1	cir3	sv	a17	0	NA	NA	NA
f1	cir3	sv	a18	0	NA	NA	NA
f1	cir3	sv	a19	0	NA	NA	NA
f1	cir3	sv	a20	0	NA	NA	NA
f1	cir4	occ	a1	0	NA	NA	NA
f1	cir4	occ	a2	0	NA	NA	NA
f1	cir4	occ	a3	0	NA	NA	NA
f1	cir4	occ	a4	0	NA	NA	NA
f1	cir4	occ	a5	0	NA	NA	NA
f1	cir4	occ	a6	0	NA	NA	NA
f1	cir4	occ	a7	0	NA	NA	NA
f1	cir4	occ	a8	0	NA	NA	NA
f1	cir4	occ	a9	0	NA	NA	NA
f1	cir4	occ	a10	0	NA	NA	NA
f1	cir4	occ	a11	0	NA	NA	NA
f1	cir4	occ	a12	0	NA	NA	NA
f1	cir4	occ	a13	0	NA	NA	NA
f1	cir4	occ	a14	0	NA	NA	NA
f1	cir4	occ	a15	0	NA	NA	NA
f1	cir4	occ	a16	0	NA	NA	NA
f1	cir4	occ	a17	0	NA	NA	NA
f1	cir4	occ	a18	0	NA	NA	NA
f1	cir4	occ	a19	0	NA	NA	NA
f1	cir4	occ	a20	0	NA	NA	NA
f1	cir4	sv	a1	0	NA	NA	NA
f1	cir4	sv	a2	0	NA	NA	NA
f1	cir4	sv	a3	0	NA	NA	NA
f1	cir4	sv	a4	0	NA	NA	NA
f1	cir4	sv	a5	0	NA	NA	NA
f1	cir4	sv	a6	0	NA	NA	NA
f1	cir4	sv	a7	0	NA	NA	NA
f1	cir4	sv	a8	0	NA	NA	NA
f1	cir4	sv	a9	0	NA	NA	NA
f1	cir4	sv	a10	0	NA	NA	NA
f1	cir4	sv	a11	0	NA	NA	NA
f1	cir4	sv	a12	0	NA	NA	NA
f1	cir4	sv	a13	0	NA	NA	NA
f1	cir4	sv	a14	0	NA	NA	NA
f1	cir4	sv	a15	0	NA	NA	NA
f1	cir4	sv	a16	0	NA	NA	NA
f1	cir4	sv	a17	0	NA	NA	NA
f1	cir4	sv	a18	0	NA	NA	NA
f1	cir4	sv	a19	0	NA	NA	NA
f1	cir4	sv	a20	0	NA	NA	NA
f2	cir1	occ	a1	0	NA	NA	NA
f2	cir1	occ	a2	0	NA	NA	NA
f2	cir1	occ	a3	0	NA	NA	NA
f2	cir1	occ	a4	0	NA	NA	NA
f2	cir1	occ	a5	0	NA	NA	NA
f2	cir1	occ	a6	0	NA	NA	NA
f2	cir1	occ	a7	0	NA	NA	NA
f2	cir1	occ	a8	0	NA	NA	NA
f2	cir1	occ	a9	0	NA	NA	NA
f2	cir1	occ	a10	0	NA	NA	NA
f2	cir1	occ	a11	0	NA	NA	NA
f2	cir1	occ	a12	0	NA	NA	NA
f2	cir1	occ	a13	0	NA	NA	NA
f2	cir1	occ	a14	0	NA	NA	NA
f2	cir1	occ	a15	0	NA	NA	NA
f2	cir1	occ	a16	0	NA	NA	NA
f2	cir1	occ	a17	0	NA	NA	NA
f2	cir1	occ	a18	0	NA	NA	NA
f2	cir1	occ	a19	1	0	1	0
f2	cir1	occ	a20	0	NA	NA	NA
f2	cir1	sv	a1	0	NA	NA	NA
f2	cir1	sv	a2	0	NA	NA	NA
f2	cir1	sv	a3	0	NA	NA	NA
f2	cir1	sv	a4	0	NA	NA	NA
f2	cir1	sv	a5	0	NA	NA	NA
f2	cir1	sv	a6	0	NA	NA	NA
f2	cir1	sv	a7	1	0	1	0
f2	cir1	sv	a8	0	NA	NA	NA
f2	cir1	sv	a9	0	NA	NA	NA
f2	cir1	sv	a10	0	NA	NA	NA
f2	cir1	sv	a11	1	0	1	0
f2	cir1	sv	a12	0	NA	NA	NA
f2	cir1	sv	a13	0	NA	NA	NA
f2	cir1	sv	a14	0	NA	NA	NA
f2	cir1	sv	a15	0	NA	NA	NA
f2	cir1	sv	a16	0	NA	NA	NA
f2	cir1	sv	a17	0	NA	NA	NA
f2	cir1	sv	a18	0	NA	NA	NA
f2	cir1	sv	a19	0	NA	NA	NA
f2	cir1	sv	a20	1	1	0	1
f2	cir2	occ	a1	0	NA	NA	NA
f2	cir2	occ	a2	0	NA	NA	NA
f2	cir2	occ	a3	0	NA	NA	NA
f2	cir2	occ	a4	0	NA	NA	NA
f2	cir2	occ	a5	0	NA	NA	NA
f2	cir2	occ	a6	0	NA	NA	NA
f2	cir2	occ	a7	0	NA	NA	NA
f2	cir2	occ	a8	0	NA	NA	NA
f2	cir2	occ	a9	0	NA	NA	NA
f2	cir2	occ	a10	0	NA	NA	NA
f2	cir2	occ	a11	0	NA	NA	NA
f2	cir2	occ	a12	0	NA	NA	NA
f2	cir2	occ	a13	0	NA	NA	NA
f2	cir2	occ	a14	0	NA	NA	NA
f2	cir2	occ	a15	0	NA	NA	NA
f2	cir2	occ	a16	0	NA	NA	NA
f2	cir2	occ	a17	0	NA	NA	NA
f2	cir2	occ	a18	0	NA	NA	NA
f2	cir2	occ	a19	0	NA	NA	NA
f2	cir2	occ	a20	0	NA	NA	NA
f2	cir2	sv	a1	1	0	1	0
f2	cir2	sv	a2	0	NA	NA	NA
f2	cir2	sv	a3	0	NA	NA	NA
f2	cir2	sv	a4	0	NA	NA	NA
f2	cir2	sv	a5	0	NA	NA	NA
f2	cir2	sv	a6	0	NA	NA	NA
f2	cir2	sv	a7	0	NA	NA	NA
f2	cir2	sv	a8	0	NA	NA	NA
f2	cir2	sv	a9	0	NA	NA	NA
f2	cir2	sv	a10	0	NA	NA	NA
f2	cir2	sv	a11	0	NA	NA	NA
f2	cir2	sv	a12	0	NA	NA	NA
f2	cir2	sv	a13	0	NA	NA	NA
f2	cir2	sv	a14	0	NA	NA	NA
f2	cir2	sv	a15	0	NA	NA	NA
f2	cir2	sv	a16	0	NA	NA	NA
f2	cir2	sv	a17	0	NA	NA	NA
f2	cir2	sv	a18	0	NA	NA	NA
f2	cir2	sv	a19	0	NA	NA	NA
f2	cir2	sv	a20	0	NA	NA	NA
f2	cir3	occ	a1	0	NA	NA	NA
f2	cir3	occ	a2	0	NA	NA	NA
f2	cir3	occ	a3	0	NA	NA	NA
f2	cir3	occ	a4	0	NA	NA	NA
f2	cir3	occ	a5	0	NA	NA	NA
f2	cir3	occ	a6	0	NA	NA	NA
f2	cir3	occ	a7	0	NA	NA	NA
f2	cir3	occ	a8	0	NA	NA	NA
f2	cir3	occ	a9	0	NA	NA	NA
f2	cir3	occ	a10	0	NA	NA	NA
f2	cir3	occ	a11	1	0	1	0
f2	cir3	occ	a12	0	NA	NA	NA
f2	cir3	occ	a13	0	NA	NA	NA
f2	cir3	occ	a14	0	NA	NA	NA
f2	cir3	occ	a15	0	NA	NA	NA
f2	cir3	occ	a16	0	NA	NA	NA
f2	cir3	occ	a17	0	NA	NA	NA
f2	cir3	occ	a18	0	NA	NA	NA
f2	cir3	occ	a19	0	NA	NA	NA
f2	cir3	occ	a20	0	NA	NA	NA
f2	cir3	sv	a1	NA	NA	NA	NA
f2	cir3	sv	a2	NA	NA	NA	NA
f2	cir3	sv	a3	NA	NA	NA	NA
f2	cir3	sv	a4	NA	NA	NA	NA
f2	cir3	sv	a5	NA	NA	NA	NA
f2	cir3	sv	a6	NA	NA	NA	NA
f2	cir3	sv	a7	NA	NA	NA	NA
f2	cir3	sv	a8	NA	NA	NA	NA
f2	cir3	sv	a9	NA	NA	NA	NA
f2	cir3	sv	a10	NA	NA	NA	NA
f2	cir3	sv	a11	NA	NA	NA	NA
f2	cir3	sv	a12	NA	NA	NA	NA
f2	cir3	sv	a13	NA	NA	NA	NA
f2	cir3	sv	a14	NA	NA	NA	NA
f2	cir3	sv	a15	NA	NA	NA	NA
f2	cir3	sv	a16	NA	NA	NA	NA
f2	cir3	sv	a17	NA	NA	NA	NA
f2	cir3	sv	a18	NA	NA	NA	NA
f2	cir3	sv	a19	NA	NA	NA	NA
f2	cir3	sv	a20	NA	NA	NA	NA
f2	cir4	occ	a1	0	NA	NA	NA
f2	cir4	occ	a2	0	NA	NA	NA
f2	cir4	occ	a3	0	NA	NA	NA
f2	cir4	occ	a4	0	NA	NA	NA
f2	cir4	occ	a5	0	NA	NA	NA
f2	cir4	occ	a6	0	NA	NA	NA
f2	cir4	occ	a7	0	NA	NA	NA
f2	cir4	occ	a8	0	NA	NA	NA
f2	cir4	occ	a9	0	NA	NA	NA
f2	cir4	occ	a10	0	NA	NA	NA
f2	cir4	occ	a11	0	NA	NA	NA
f2	cir4	occ	a12	0	NA	NA	NA
f2	cir4	occ	a13	0	NA	NA	NA
f2	cir4	occ	a14	0	NA	NA	NA
f2	cir4	occ	a15	0	NA	NA	NA
f2	cir4	occ	a16	0	NA	NA	NA
f2	cir4	occ	a17	0	NA	NA	NA
f2	cir4	occ	a18	1	0	1	0
f2	cir4	occ	a19	0	NA	NA	NA
f2	cir4	occ	a20	0	NA	NA	NA
f2	cir4	sv	a1	0	NA	NA	NA
f2	cir4	sv	a2	0	NA	NA	NA
f2	cir4	sv	a3	0	NA	NA	NA
f2	cir4	sv	a4	0	NA	NA	NA
f2	cir4	sv	a5	0	NA	NA	NA
f2	cir4	sv	a6	0	NA	NA	NA
f2	cir4	sv	a7	0	NA	NA	NA
f2	cir4	sv	a8	0	NA	NA	NA
f2	cir4	sv	a9	0	NA	NA	NA
f2	cir4	sv	a10	0	NA	NA	NA
f2	cir4	sv	a11	0	NA	NA	NA
f2	cir4	sv	a12	0	NA	NA	NA
f2	cir4	sv	a13	0	NA	NA	NA
f2	cir4	sv	a14	0	NA	NA	NA
f2	cir4	sv	a15	1	0	1	0
f2	cir4	sv	a16	1	0	1	0
f2	cir4	sv	a17	1	0	1	0
f2	cir4	sv	a18	0	NA	NA	NA
f2	cir4	sv	a19	0	NA	NA	NA
f2	cir4	sv	a20	0	NA	NA	NA
f3	cir1	occ	a1	2	0	2	0
f3	cir1	occ	a2	0	NA	NA	NA
f3	cir1	occ	a3	5	0	5	0
f3	cir1	occ	a4	1	0	1	0
f3	cir1	occ	a5	0	NA	NA	NA
f3	cir1	occ	a6	0	NA	NA	NA
f3	cir1	occ	a7	1	0	1	0
f3	cir1	occ	a8	1	0	1	0
f3	cir1	occ	a9	0	NA	NA	NA
f3	cir1	occ	a10	0	NA	NA	NA
f3	cir1	occ	a11	0	NA	NA	NA
f3	cir1	occ	a12	1	0	1	0
f3	cir1	occ	a13	0	NA	NA	NA
f3	cir1	occ	a14	0	NA	NA	NA
f3	cir1	occ	a15	1	0	1	0
f3	cir1	occ	a16	0	NA	NA	NA
f3	cir1	occ	a17	0	NA	NA	NA
f3	cir1	occ	a18	2	0	2	0
f3	cir1	occ	a19	0	NA	NA	NA
f3	cir1	occ	a20	0	NA	NA	NA
f3	cir1	sv	a1	9	2	7	0.222222
f3	cir1	sv	a2	1	0	1	0
f3	cir1	sv	a3	2	0	2	0
f3	cir1	sv	a4	0	NA	NA	NA
f3	cir1	sv	a5	3	0	3	0
f3	cir1	sv	a6	3	0	3	0
f3	cir1	sv	a7	1	1	0	1
f3	cir1	sv	a8	0	NA	NA	NA
f3	cir1	sv	a9	0	NA	NA	NA
f3	cir1	sv	a10	1	0	1	0
f3	cir1	sv	a11	0	NA	NA	NA
f3	cir1	sv	a12	0	NA	NA	NA
f3	cir1	sv	a13	0	NA	NA	NA
f3	cir1	sv	a14	0	NA	NA	NA
f3	cir1	sv	a15	0	NA	NA	NA
f3	cir1	sv	a16	1	0	1	0
f3	cir1	sv	a17	0	NA	NA	NA
f3	cir1	sv	a18	2	0	2	0
f3	cir1	sv	a19	1	0	1	0
f3	cir1	sv	a20	0	NA	NA	NA
f3	cir2	occ	a1	1	0	1	0
f3	cir2	occ	a2	1	0	1	0
f3	cir2	occ	a3	0	NA	NA	NA
f3	cir2	occ	a4	1	0	1	0
f3	cir2	occ	a5	1	1	0	1
f3	cir2	occ	a6	1	0	1	0
f3	cir2	occ	a7	1	0	1	0
f3	cir2	occ	a8	0	NA	NA	NA
f3	cir2	occ	a9	0	NA	NA	NA
f3	cir2	occ	a10	0	NA	NA	NA
f3	cir2	occ	a11	0	NA	NA	NA
f3	cir2	occ	a12	0	NA	NA	NA
f3	cir2	occ	a13	0	NA	NA	NA
f3	cir2	occ	a14	0	NA	NA	NA
f3	cir2	occ	a15	0	NA	NA	NA
f3	cir2	occ	a16	0	NA	NA	NA
f3	cir2	occ	a17	0	NA	NA	NA
f3	cir2	occ	a18	1	0	1	0
f3	cir2	occ	a19	1	0	1	0
f3	cir2	occ	a20	0	NA	NA	NA
f3	cir2	sv	a1	2	0	2	0
f3	cir2	sv	a2	4	0	4	0
f3	cir2	sv	a3	4	0	4	0
f3	cir2	sv	a4	2	0	2	0
f3	cir2	sv	a5	3	1	2	0.333333
f3	cir2	sv	a6	0	NA	NA	NA
f3	cir2	sv	a7	0	NA	NA	NA
f3	cir2	sv	a8	3	1	2	0.333333
f3	cir2	sv	a9	0	NA	NA	NA
f3	cir2	sv	a10	0	NA	NA	NA
f3	cir2	sv	a11	0	NA	NA	NA
f3	cir2	sv	a12	0	NA	NA	NA
f3	cir2	sv	a13	0	NA	NA	NA
f3	cir2	sv	a14	0	NA	NA	NA
f3	cir2	sv	a15	0	NA	NA	NA
f3	cir2	sv	a16	0	NA	NA	NA
f3	cir2	sv	a17	0	NA	NA	NA
f3	cir2	sv	a18	1	0	1	0
f3	cir2	sv	a19	2	2	0	1
f3	cir2	sv	a20	0	NA	NA	NA
f3	cir3	occ	a1	0	NA	NA	NA
f3	cir3	occ	a2	0	NA	NA	NA
f3	cir3	occ	a3	0	NA	NA	NA
f3	cir3	occ	a4	0	NA	NA	NA
f3	cir3	occ	a5	0	NA	NA	NA
f3	cir3	occ	a6	0	NA	NA	NA
f3	cir3	occ	a7	0	NA	NA	NA
f3	cir3	occ	a8	0	NA	NA	NA
f3	cir3	occ	a9	0	NA	NA	NA
f3	cir3	occ	a10	0	NA	NA	NA
f3	cir3	occ	a11	1	0	1	0
f3	cir3	occ	a12	0	NA	NA	NA
f3	cir3	occ	a13	0	NA	NA	NA
f3	cir3	occ	a14	1	0	1	0
f3	cir3	occ	a15	0	NA	NA	NA
f3	cir3	occ	a16	0	NA	NA	NA
f3	cir3	occ	a17	0	NA	NA	NA
f3	cir3	occ	a18	0	NA	NA	NA
f3	cir3	occ	a19	0	NA	NA	NA
f3	cir3	occ	a20	0	NA	NA	NA
f3	cir3	sv	a1	0	NA	NA	NA
f3	cir3	sv	a2	0	NA	NA	NA
f3	cir3	sv	a3	0	NA	NA	NA
f3	cir3	sv	a4	0	NA	NA	NA
f3	cir3	sv	a5	0	NA	NA	NA
f3	cir3	sv	a6	0	NA	NA	NA
f3	cir3	sv	a7	1	0	1	0
f3	cir3	sv	a8	1	0	1	0
f3	cir3	sv	a9	0	NA	NA	NA
f3	cir3	sv	a10	0	NA	NA	NA
f3	cir3	sv	a11	0	NA	NA	NA
f3	cir3	sv	a12	0	NA	NA	NA
f3	cir3	sv	a13	0	NA	NA	NA
f3	cir3	sv	a14	0	NA	NA	NA
f3	cir3	sv	a15	0	NA	NA	NA
f3	cir3	sv	a16	0	NA	NA	NA
f3	cir3	sv	a17	0	NA	NA	NA
f3	cir3	sv	a18	0	NA	NA	NA
f3	cir3	sv	a19	0	NA	NA	NA
f3	cir3	sv	a20	0	NA	NA	NA
f3	cir4	occ	a1	0	NA	NA	NA
f3	cir4	occ	a2	1	0	1	0
f3	cir4	occ	a3	0	NA	NA	NA
f3	cir4	occ	a4	0	NA	NA	NA
f3	cir4	occ	a5	0	NA	NA	NA
f3	cir4	occ	a6	0	NA	NA	NA
f3	cir4	occ	a7	1	0	1	0
f3	cir4	occ	a8	0	NA	NA	NA
f3	cir4	occ	a9	1	0	1	0
f3	cir4	occ	a10	0	NA	NA	NA
f3	cir4	occ	a11	0	NA	NA	NA
f3	cir4	occ	a12	1	0	1	0
f3	cir4	occ	a13	1	0	1	0
f3	cir4	occ	a14	0	NA	NA	NA
f3	cir4	occ	a15	1	0	1	0
f3	cir4	occ	a16	0	NA	NA	NA
f3	cir4	occ	a17	0	NA	NA	NA
f3	cir4	occ	a18	0	NA	NA	NA
f3	cir4	occ	a19	0	NA	NA	NA
f3	cir4	occ	a20	1	1	0	1
f3	cir4	sv	a1	1	0	1	0
f3	cir4	sv	a2	1	0	1	0
f3	cir4	sv	a3	0	NA	NA	NA
f3	cir4	sv	a4	0	NA	NA	NA
f3	cir4	sv	a5	0	NA	NA	NA
f3	cir4	sv	a6	0	NA	NA	NA
f3	cir4	sv	a7	1	0	1	0
f3	cir4	sv	a8	1	0	1	0
f3	cir4	sv	a9	1	0	1	0
f3	cir4	sv	a10	0	NA	NA	NA
f3	cir4	sv	a11	0	NA	NA	NA
f3	cir4	sv	a12	0	NA	NA	NA
f3	cir4	sv	a13	0	NA	NA	NA
f3	cir4	sv	a14	0	NA	NA	NA
f3	cir4	sv	a15	0	NA	NA	NA
f3	cir4	sv	a16	1	0	1	0
f3	cir4	sv	a17	0	NA	NA	NA
f3	cir4	sv	a18	0	NA	NA	NA
f3	cir4	sv	a19	0	NA	NA	NA
f3	cir4	sv	a20	1	0	1	0
f4	cir1	occ	a1	2	0	2	0
f4	cir1	occ	a2	1	0	1	0
f4	cir1	occ	a3	1	0	1	0
f4	cir1	occ	a4	2	0	2	0
f4	cir1	occ	a5	1	0	1	0
f4	cir1	occ	a6	0	NA	NA	NA
f4	cir1	occ	a7	4	0	4	0
f4	cir1	occ	a8	3	0	3	0
f4	cir1	occ	a9	1	0	1	0
f4	cir1	occ	a10	0	NA	NA	NA
f4	cir1	occ	a11	0	NA	NA	NA
f4	cir1	occ	a12	1	0	1	0
f4	cir1	occ	a13	0	NA	NA	NA
f4	cir1	occ	a14	0	NA	NA	NA
f4	cir1	occ	a15	0	NA	NA	NA
f4	cir1	occ	a16	0	NA	NA	NA
f4	cir1	occ	a17	1	0	1	0
f4	cir1	occ	a18	0	NA	NA	NA
f4	cir1	occ	a19	1	1	0	1
f4	cir1	occ	a20	0	NA	NA	NA
f4	cir1	sv	a1	4	2	2	0.5
f4	cir1	sv	a2	4	1	3	0.25
f4	cir1	sv	a3	2	0	2	0
f4	cir1	sv	a4	0	NA	NA	NA
f4	cir1	sv	a5	1	0	1	0
f4	cir1	sv	a6	1	0	1	0
f4	cir1	sv	a7	3	2	1	0.666667
f4	cir1	sv	a8	0	NA	NA	NA
f4	cir1	sv	a9	0	NA	NA	NA
f4	cir1	sv	a10	0	NA	NA	NA
f4	cir1	sv	a11	1	0	1	0
f4	cir1	sv	a12	2	1	1	0.5
f4	cir1	sv	a13	3	0	3	0
f4	cir1	sv	a14	1	0	1	0
f4	cir1	sv	a15	2	0	2	0
f4	cir1	sv	a16	3	1	2	0.333333
f4	cir1	sv	a17	0	NA	NA	NA
f4	cir1	sv	a18	3	1	2	0.333333
f4	cir1	sv	a19	4	1	3	0.25
f4	cir1	sv	a20	5	0	5	0
f4	cir2	occ	a1	0	NA	NA	NA
f4	cir2	occ	a2	10	5	5	0.5
f4	cir2	occ	a3	2	0	2	0
f4	cir2	occ	a4	0	NA	NA	NA
f4	cir2	occ	a5	1	0	1	0
f4	cir2	occ	a6	0	NA	NA	NA
f4	cir2	occ	a7	1	0	1	0
f4	cir2	occ	a8	1	0	1	0
f4	cir2	occ	a9	0	NA	NA	NA
f4	cir2	occ	a10	1	0	1	0
f4	cir2	occ	a11	1	0	1	0
f4	cir2	occ	a12	0	NA	NA	NA
f4	cir2	occ	a13	0	NA	NA	NA
f4	cir2	occ	a14	2	0	2	0
f4	cir2	occ	a15	1	1	0	1
f4	cir2	occ	a16	0	NA	NA	NA
f4	cir2	occ	a17	4	1	3	0.25
f4	cir2	occ	a18	2	1	1	0.5
f4	cir2	occ	a19	0	NA	NA	NA
f4	cir2	occ	a20	0	NA	NA	NA
f4	cir2	sv	a1	5	1	4	0.2
f4	cir2	sv	a2	1	0	1	0
f4	cir2	sv	a3	0	NA	NA	NA
f4	cir2	sv	a4	1	0	1	0
f4	cir2	sv	a5	1	0	1	0
f4	cir2	sv	a6	2	1	1	0.5
f4	cir2	sv	a7	0	NA	NA	NA
f4	cir2	sv	a8	1	1	0	1
f4	cir2	sv	a9	1	0	1	0
f4	cir2	sv	a10	3	0	3	0
f4	cir2	sv	a11	1	0	1	0
f4	cir2	sv	a12	3	0	3	0
f4	cir2	sv	a13	1	0	1	0
f4	cir2	sv	a14	1	0	1	0
f4	cir2	sv	a15	2	2	0	1
f4	cir2	sv	a16	1	0	1	0
f4	cir2	sv	a17	3	2	1	0.666667
f4	cir2	sv	a18	2	0	2	0
f4	cir2	sv	a19	1	0	1	0
f4	cir2	sv	a20	8	7	1	0.875
f4	cir3	occ	a1	0	NA	NA	NA
f4	cir3	occ	a2	0	NA	NA	NA
f4	cir3	occ	a3	0	NA	NA	NA
f4	cir3	occ	a4	0	NA	NA	NA
f4	cir3	occ	a5	0	NA	NA	NA
f4	cir3	occ	a6	0	NA	NA	NA
f4	cir3	occ	a7	0	NA	NA	NA
f4	cir3	occ	a8	2	0	2	0
f4	cir3	occ	a9	0	NA	NA	NA
f4	cir3	occ	a10	1	1	0	1
f4	cir3	occ	a11	2	0	2	0
f4	cir3	occ	a12	0	NA	NA	NA
f4	cir3	occ	a13	0	NA	NA	NA
f4	cir3	occ	a14	0	NA	NA	NA
f4	cir3	occ	a15	1	0	1	0
f4	cir3	occ	a16	0	NA	NA	NA
f4	cir3	occ	a17	0	NA	NA	NA
f4	cir3	occ	a18	0	NA	NA	NA
f4	cir3	occ	a19	3	0	3	0
f4	cir3	occ	a20	0	NA	NA	NA
f4	cir3	sv	a1	0	NA	NA	NA
f4	cir3	sv	a2	1	0	1	0
f4	cir3	sv	a3	0	NA	NA	NA
f4	cir3	sv	a4	0	NA	NA	NA
f4	cir3	sv	a5	0	NA	NA	NA
f4	cir3	sv	a6	0	NA	NA	NA
f4	cir3	sv	a7	1	1	0	1
f4	cir3	sv	a8	0	NA	NA	NA
f4	cir3	sv	a9	0	NA	NA	NA
f4	cir3	sv	a10	0	NA	NA	NA
f4	cir3	sv	a11	0	NA	NA	NA
f4	cir3	sv	a12	0	NA	NA	NA
f4	cir3	sv	a13	0	NA	NA	NA
f4	cir3	sv	a14	0	NA	NA	NA
f4	cir3	sv	a15	0	NA	NA	NA
f4	cir3	sv	a16	1	0	1	0
f4	cir3	sv	a17	0	NA	NA	NA
f4	cir3	sv	a18	0	NA	NA	NA
f4	cir3	sv	a19	0	NA	NA	NA
f4	cir3	sv	a20	1	0	1	0
f4	cir4	occ	a1	0	NA	NA	NA
f4	cir4	occ	a2	0	NA	NA	NA
f4	cir4	occ	a3	0	NA	NA	NA
f4	cir4	occ	a4	0	NA	NA	NA
f4	cir4	occ	a5	0	NA	NA	NA
f4	cir4	occ	a6	2	0	2	0
f4	cir4	occ	a7	1	0	1	0
f4	cir4	occ	a8	2	0	2	0
f4	cir4	occ	a9	0	NA	NA	NA
f4	cir4	occ	a10	1	0	1	0
f4	cir4	occ	a11	0	NA	NA	NA
f4	cir4	occ	a12	0	NA	NA	NA
f4	cir4	occ	a13	1	1	0	1
f4	cir4	occ	a14	0	NA	NA	NA
f4	cir4	occ	a15	0	NA	NA	NA
f4	cir4	occ	a16	0	NA	NA	NA
f4	cir4	occ	a17	0	NA	NA	NA
f4	cir4	occ	a18	0	NA	NA	NA
f4	cir4	occ	a19	1	0	1	0
f4	cir4	occ	a20	0	NA	NA	NA
f4	cir4	sv	a1	1	0	1	0
f4	cir4	sv	a2	0	NA	NA	NA
f4	cir4	sv	a3	0	NA	NA	NA
f4	cir4	sv	a4	0	NA	NA	NA
f4	cir4	sv	a5	0	NA	NA	NA
f4	cir4	sv	a6	0	NA	NA	NA
f4	cir4	sv	a7	0	NA	NA	NA
f4	cir4	sv	a8	0	NA	NA	NA
f4	cir4	sv	a9	0	NA	NA	NA
f4	cir4	sv	a10	0	NA	NA	NA
f4	cir4	sv	a11	0	NA	NA	NA
f4	cir4	sv	a12	1	0	1	0
f4	cir4	sv	a13	0	NA	NA	NA
f4	cir4	sv	a14	0	NA	NA	NA
f4	cir4	sv	a15	0	NA	NA	NA
f4	cir4	sv	a16	0	NA	NA	NA
f4	cir4	sv	a17	0	NA	NA	NA
f4	cir4	sv	a18	0	NA	NA	NA
f4	cir4	sv	a19	3	1	2	0.333333
f4	cir4	sv	a20	4	0	4	0
f5	cir1	occ	a1	2	1	1	0.5
f5	cir1	occ	a2	1	0	1	0
f5	cir1	occ	a3	0	NA	NA	NA
f5	cir1	occ	a4	0	NA	NA	NA
f5	cir1	occ	a5	0	NA	NA	NA
f5	cir1	occ	a6	0	NA	NA	NA
f5	cir1	occ	a7	1	0	1	0
f5	cir1	occ	a8	0	NA	NA	NA
f5	cir1	occ	a9	0	NA	NA	NA
f5	cir1	occ	a10	0	NA	NA	NA
f5	cir1	occ	a11	1	1	0	1
f5	cir1	occ	a12	1	1	0	1
f5	cir1	occ	a13	0	NA	NA	NA
f5	cir1	occ	a14	1	1	0	1
f5	cir1	occ	a15	0	NA	NA	NA
f5	cir1	occ	a16	0	NA	NA	NA
f5	cir1	occ	a17	0	NA	NA	NA
f5	cir1	occ	a18	1	0	1	0
f5	cir1	occ	a19	0	NA	NA	NA
f5	cir1	occ	a20	0	NA	NA	NA
f5	cir1	sv	a1	5	3	2	0.6
f5	cir1	sv	a2	1	0	1	0
f5	cir1	sv	a3	0	NA	NA	NA
f5	cir1	sv	a4	0	NA	NA	NA
f5	cir1	sv	a5	1	1	0	1
f5	cir1	sv	a6	0	NA	NA	NA
f5	cir1	sv	a7	1	NA	NA	NA
f5	cir1	sv	a8	0	NA	NA	NA
f5	cir1	sv	a9	1	0	1	0
f5	cir1	sv	a10	1	0	1	0
f5	cir1	sv	a11	0	NA	NA	NA
f5	cir1	sv	a12	0	NA	NA	NA
f5	cir1	sv	a13	2	0	2	0
f5	cir1	sv	a14	0	NA	NA	NA
f5	cir1	sv	a15	1	0	1	0
f5	cir1	sv	a16	0	NA	NA	NA
f5	cir1	sv	a17	3	0	3	0
f5	cir1	sv	a18	1	0	1	0
f5	cir1	sv	a19	2	0	2	0
f5	cir1	sv	a20	5	3	2	0.6
f5	cir2	occ	a1	0	NA	NA	NA
f5	cir2	occ	a2	1	0	1	0
f5	cir2	occ	a3	0	NA	NA	NA
f5	cir2	occ	a4	0	NA	NA	NA
f5	cir2	occ	a5	0	NA	NA	NA
f5	cir2	occ	a6	0	NA	NA	NA
f5	cir2	occ	a7	1	0	1	0
f5	cir2	occ	a8	2	0	2	0
f5	cir2	occ	a9	0	NA	NA	NA
f5	cir2	occ	a10	0	NA	NA	NA
f5	cir2	occ	a11	1	0	1	0
f5	cir2	occ	a12	0	NA	NA	NA
f5	cir2	occ	a13	0	NA	NA	NA
f5	cir2	occ	a14	0	NA	NA	NA
f5	cir2	occ	a15	0	NA	NA	NA
f5	cir2	occ	a16	0	NA	NA	NA
f5	cir2	occ	a17	1	0	1	0
f5	cir2	occ	a18	0	NA	NA	NA
f5	cir2	occ	a19	0	NA	NA	NA
f5	cir2	occ	a20	1	0	1	0
f5	cir2	sv	a1	0	NA	NA	NA
f5	cir2	sv	a2	5	4	1	0.8
f5	cir2	sv	a3	0	NA	NA	NA
f5	cir2	sv	a4	1	0	1	0
f5	cir2	sv	a5	0	NA	NA	NA
f5	cir2	sv	a6	1	0	1	0
f5	cir2	sv	a7	2	1	1	0.5
f5	cir2	sv	a8	1	0	1	0
f5	cir2	sv	a9	0	NA	NA	NA
f5	cir2	sv	a10	0	NA	NA	NA
f5	cir2	sv	a11	0	NA	NA	NA
f5	cir2	sv	a12	0	NA	NA	NA
f5	cir2	sv	a13	1	0	1	0
f5	cir2	sv	a14	0	NA	NA	NA
f5	cir2	sv	a15	0	NA	NA	NA
f5	cir2	sv	a16	0	NA	NA	NA
f5	cir2	sv	a17	0	NA	NA	NA
f5	cir2	sv	a18	0	NA	NA	NA
f5	cir2	sv	a19	0	NA	NA	NA
f5	cir2	sv	a20	1	1	0	1
f5	cir3	occ	a1	0	NA	NA	NA
f5	cir3	occ	a2	0	NA	NA	NA
f5	cir3	occ	a3	0	NA	NA	NA
f5	cir3	occ	a4	0	NA	NA	NA
f5	cir3	occ	a5	0	NA	NA	NA
f5	cir3	occ	a6	0	NA	NA	NA
f5	cir3	occ	a7	0	NA	NA	NA
f5	cir3	occ	a8	0	NA	NA	NA
f5	cir3	occ	a9	0	NA	NA	NA
f5	cir3	occ	a10	0	NA	NA	NA
f5	cir3	occ	a11	2	0	2	0
f5	cir3	occ	a12	0	NA	NA	NA
f5	cir3	occ	a13	0	NA	NA	NA
f5	cir3	occ	a14	0	NA	NA	NA
f5	cir3	occ	a15	0	NA	NA	NA
f5	cir3	occ	a16	0	NA	NA	NA
f5	cir3	occ	a17	0	NA	NA	NA
f5	cir3	occ	a18	0	NA	NA	NA
f5	cir3	occ	a19	0	NA	NA	NA
f5	cir3	occ	a20	1	0	1	0
f5	cir3	sv	a1	0	NA	NA	NA
f5	cir3	sv	a2	0	NA	NA	NA
f5	cir3	sv	a3	0	NA	NA	NA
f5	cir3	sv	a4	0	NA	NA	NA
f5	cir3	sv	a5	0	NA	NA	NA
f5	cir3	sv	a6	1	0	1	0
f5	cir3	sv	a7	0	NA	NA	NA
f5	cir3	sv	a8	0	NA	NA	NA
f5	cir3	sv	a9	0	NA	NA	NA
f5	cir3	sv	a10	0	NA	NA	NA
f5	cir3	sv	a11	1	0	1	0
f5	cir3	sv	a12	0	NA	NA	NA
f5	cir3	sv	a13	0	NA	NA	NA
f5	cir3	sv	a14	1	0	1	0
f5	cir3	sv	a15	0	NA	NA	NA
f5	cir3	sv	a16	0	NA	NA	NA
f5	cir3	sv	a17	0	NA	NA	NA
f5	cir3	sv	a18	0	NA	NA	NA
f5	cir3	sv	a19	0	NA	NA	NA
f5	cir3	sv	a20	0	NA	NA	NA
f5	cir4	occ	a1	0	NA	NA	NA
f5	cir4	occ	a2	0	NA	NA	NA
f5	cir4	occ	a3	0	NA	NA	NA
f5	cir4	occ	a4	0	NA	NA	NA
f5	cir4	occ	a5	0	NA	NA	NA
f5	cir4	occ	a6	0	NA	NA	NA
f5	cir4	occ	a7	0	NA	NA	NA
f5	cir4	occ	a8	0	NA	NA	NA
f5	cir4	occ	a9	1	0	1	0
f5	cir4	occ	a10	0	NA	NA	NA
f5	cir4	occ	a11	0	NA	NA	NA
f5	cir4	occ	a12	0	NA	NA	NA
f5	cir4	occ	a13	0	NA	NA	NA
f5	cir4	occ	a14	0	NA	NA	NA
f5	cir4	occ	a15	0	NA	NA	NA
f5	cir4	occ	a16	0	NA	NA	NA
f5	cir4	occ	a17	0	NA	NA	NA
f5	cir4	occ	a18	0	NA	NA	NA
f5	cir4	occ	a19	0	NA	NA	NA
f5	cir4	occ	a20	1	0	1	0
f5	cir4	sv	a1	0	NA	NA	NA
f5	cir4	sv	a2	0	NA	NA	NA
f5	cir4	sv	a3	0	NA	NA	NA
f5	cir4	sv	a4	0	NA	NA	NA
f5	cir4	sv	a5	0	NA	NA	NA
f5	cir4	sv	a6	0	NA	NA	NA
f5	cir4	sv	a7	0	NA	NA	NA
f5	cir4	sv	a8	0	NA	NA	NA
f5	cir4	sv	a9	0	NA	NA	NA
f5	cir4	sv	a10	0	NA	NA	NA
f5	cir4	sv	a11	0	NA	NA	NA
f5	cir4	sv	a12	0	NA	NA	NA
f5	cir4	sv	a13	0	NA	NA	NA
f5	cir4	sv	a14	0	NA	NA	NA
f5	cir4	sv	a15	0	NA	NA	NA
f5	cir4	sv	a16	0	NA	NA	NA
f5	cir4	sv	a17	0	NA	NA	NA
f5	cir4	sv	a18	0	NA	NA	NA
f5	cir4	sv	a19	0	NA	NA	NA
f5	cir4	sv	a20	0	NA	NA	NA

## Sheet: Hyperparasitism_incidence
date	field	treat	tree	parasitized	withhyper	withouthyper	prophyp
f3	cir1	occ	a1	0	NA	NA	NA
f3	cir1	occ	a2	NA	NA	NA	NA
f3	cir1	occ	a3	0	NA	NA	NA
f3	cir1	occ	a4	0	NA	NA	NA
f3	cir1	occ	a5	NA	NA	NA	NA
f3	cir1	occ	a6	NA	NA	NA	NA
f3	cir1	occ	a7	0	NA	NA	NA
f3	cir1	occ	a8	0	NA	NA	NA
f3	cir1	occ	a9	NA	NA	NA	NA
f3	cir1	occ	a10	NA	NA	NA	NA
f3	cir1	occ	a11	NA	NA	NA	NA
f3	cir1	occ	a12	0	NA	NA	NA
f3	cir1	occ	a13	NA	NA	NA	NA
f3	cir1	occ	a14	NA	NA	NA	NA
f3	cir1	occ	a15	0	NA	NA	NA
f3	cir1	occ	a16	NA	NA	NA	NA
f3	cir1	occ	a17	NA	NA	NA	NA
f3	cir1	occ	a18	0	NA	NA	NA
f3	cir1	occ	a19	NA	NA	NA	NA
f3	cir1	occ	a20	NA	NA	NA	NA
f3	cir1	sv	a1	2	0	2	0
f3	cir1	sv	a2	0	NA	NA	NA
f3	cir1	sv	a3	0	NA	NA	NA
f3	cir1	sv	a4	NA	NA	NA	NA
f3	cir1	sv	a5	0	NA	NA	NA
f3	cir1	sv	a6	0	NA	NA	NA
f3	cir1	sv	a7	1	0	1	0
f3	cir1	sv	a8	NA	NA	NA	NA
f3	cir1	sv	a9	NA	NA	NA	NA
f3	cir1	sv	a10	0	NA	NA	NA
f3	cir1	sv	a11	NA	NA	NA	NA
f3	cir1	sv	a12	NA	NA	NA	NA
f3	cir1	sv	a13	NA	NA	NA	NA
f3	cir1	sv	a14	NA	NA	NA	NA
f3	cir1	sv	a15	NA	NA	NA	NA
f3	cir1	sv	a16	0	NA	NA	NA
f3	cir1	sv	a17	NA	NA	NA	NA
f3	cir1	sv	a18	0	NA	NA	NA
f3	cir1	sv	a19	0	NA	NA	NA
f3	cir1	sv	a20	NA	NA	NA	NA
f3	cir2	occ	a1	0	NA	NA	NA
f3	cir2	occ	a2	0	NA	NA	NA
f3	cir2	occ	a3	NA	NA	NA	NA
f3	cir2	occ	a4	0	NA	NA	NA
f3	cir2	occ	a5	1	0	1	0
f3	cir2	occ	a6	0	NA	NA	NA
f3	cir2	occ	a7	0	NA	NA	NA
f3	cir2	occ	a8	NA	NA	NA	NA
f3	cir2	occ	a9	NA	NA	NA	NA
f3	cir2	occ	a10	NA	NA	NA	NA
f3	cir2	occ	a11	NA	NA	NA	NA
f3	cir2	occ	a12	NA	NA	NA	NA
f3	cir2	occ	a13	NA	NA	NA	NA
f3	cir2	occ	a14	NA	NA	NA	NA
f3	cir2	occ	a15	NA	NA	NA	NA
f3	cir2	occ	a16	NA	NA	NA	NA
f3	cir2	occ	a17	NA	NA	NA	NA
f3	cir2	occ	a18	0	NA	NA	NA
f3	cir2	occ	a19	0	NA	NA	NA
f3	cir2	occ	a20	NA	NA	NA	NA
f3	cir2	sv	a1	0	NA	NA	NA
f3	cir2	sv	a2	0	NA	NA	NA
f3	cir2	sv	a3	0	NA	NA	NA
f3	cir2	sv	a4	0	NA	NA	NA
f3	cir2	sv	a5	1	0	1	0
f3	cir2	sv	a6	NA	NA	NA	NA
f3	cir2	sv	a7	NA	NA	NA	NA
f3	cir2	sv	a8	1	1	0	1
f3	cir2	sv	a9	NA	NA	NA	NA
f3	cir2	sv	a10	NA	NA	NA	NA
f3	cir2	sv	a11	NA	NA	NA	NA
f3	cir2	sv	a12	NA	NA	NA	NA
f3	cir2	sv	a13	NA	NA	NA	NA
f3	cir2	sv	a14	NA	NA	NA	NA
f3	cir2	sv	a15	NA	NA	NA	NA
f3	cir2	sv	a16	NA	NA	NA	NA
f3	cir2	sv	a17	NA	NA	NA	NA
f3	cir2	sv	a18	0	NA	NA	NA
f3	cir2	sv	a19	2	0	2	0
f3	cir2	sv	a20	NA	NA	NA	NA
f3	cir3	occ	a1	NA	NA	NA	NA
f3	cir3	occ	a2	NA	NA	NA	NA
f3	cir3	occ	a3	NA	NA	NA	NA
f3	cir3	occ	a4	NA	NA	NA	NA
f3	cir3	occ	a5	NA	NA	NA	NA
f3	cir3	occ	a6	NA	NA	NA	NA
f3	cir3	occ	a7	NA	NA	NA	NA
f3	cir3	occ	a8	NA	NA	NA	NA
f3	cir3	occ	a9	NA	NA	NA	NA
f3	cir3	occ	a10	NA	NA	NA	NA
f3	cir3	occ	a11	0	NA	NA	NA
f3	cir3	occ	a12	NA	NA	NA	NA
f3	cir3	occ	a13	NA	NA	NA	NA
f3	cir3	occ	a14	0	NA	NA	NA
f3	cir3	occ	a15	NA	NA	NA	NA
f3	cir3	occ	a16	NA	NA	NA	NA
f3	cir3	occ	a17	NA	NA	NA	NA
f3	cir3	occ	a18	NA	NA	NA	NA
f3	cir3	occ	a19	NA	NA	NA	NA
f3	cir3	occ	a20	NA	NA	NA	NA
f3	cir3	sv	a1	NA	NA	NA	NA
f3	cir3	sv	a2	NA	NA	NA	NA
f3	cir3	sv	a3	NA	NA	NA	NA
f3	cir3	sv	a4	NA	NA	NA	NA
f3	cir3	sv	a5	NA	NA	NA	NA
f3	cir3	sv	a6	NA	NA	NA	NA
f3	cir3	sv	a7	0	NA	NA	NA
f3	cir3	sv	a8	0	NA	NA	NA
f3	cir3	sv	a9	NA	NA	NA	NA
f3	cir3	sv	a10	NA	NA	NA	NA
f3	cir3	sv	a11	NA	NA	NA	NA
f3	cir3	sv	a12	NA	NA	NA	NA
f3	cir3	sv	a13	NA	NA	NA	NA
f3	cir3	sv	a14	NA	NA	NA	NA
f3	cir3	sv	a15	NA	NA	NA	NA
f3	cir3	sv	a16	NA	NA	NA	NA
f3	cir3	sv	a17	NA	NA	NA	NA
f3	cir3	sv	a18	NA	NA	NA	NA
f3	cir3	sv	a19	NA	NA	NA	NA
f3	cir3	sv	a20	NA	NA	NA	NA
f3	cir4	occ	a1	NA	NA	NA	NA
f3	cir4	occ	a2	0	NA	NA	NA
f3	cir4	occ	a3	NA	NA	NA	NA
f3	cir4	occ	a4	NA	NA	NA	NA
f3	cir4	occ	a5	NA	NA	NA	NA
f3	cir4	occ	a6	NA	NA	NA	NA
f3	cir4	occ	a7	0	NA	NA	NA
f3	cir4	occ	a8	NA	NA	NA	NA
f3	cir4	occ	a9	0	NA	NA	NA
f3	cir4	occ	a10	NA	NA	NA	NA
f3	cir4	occ	a11	NA	NA	NA	NA
f3	cir4	occ	a12	0	NA	NA	NA
f3	cir4	occ	a13	0	NA	NA	NA
f3	cir4	occ	a14	NA	NA	NA	NA
f3	cir4	occ	a15	0	NA	NA	NA
f3	cir4	occ	a16	NA	NA	NA	NA
f3	cir4	occ	a17	NA	NA	NA	NA
f3	cir4	occ	a18	NA	NA	NA	NA
f3	cir4	occ	a19	NA	NA	NA	NA
f3	cir4	occ	a20	1	0	1	0
f3	cir4	sv	a1	0	NA	NA	NA
f3	cir4	sv	a2	0	NA	NA	NA
f3	cir4	sv	a3	NA	NA	NA	NA
f3	cir4	sv	a4	NA	NA	NA	NA
f3	cir4	sv	a5	NA	NA	NA	NA
f3	cir4	sv	a6	NA	NA	NA	NA
f3	cir4	sv	a7	0	NA	NA	NA
f3	cir4	sv	a8	0	NA	NA	NA
f3	cir4	sv	a9	0	NA	NA	NA
f3	cir4	sv	a10	NA	NA	NA	NA
f3	cir4	sv	a11	NA	NA	NA	NA
f3	cir4	sv	a12	NA	NA	NA	NA
f3	cir4	sv	a13	NA	NA	NA	NA
f3	cir4	sv	a14	NA	NA	NA	NA
f3	cir4	sv	a15	NA	NA	NA	NA
f3	cir4	sv	a16	0	NA	NA	NA
f3	cir4	sv	a17	NA	NA	NA	NA
f3	cir4	sv	a18	NA	NA	NA	NA
f3	cir4	sv	a19	NA	NA	NA	NA
f3	cir4	sv	a20	0	NA	NA	NA
f4	cir1	occ	a1	0	NA	NA	NA
f4	cir1	occ	a2	0	NA	NA	NA
f4	cir1	occ	a3	0	NA	NA	NA
f4	cir1	occ	a4	0	NA	NA	NA
f4	cir1	occ	a5	0	NA	NA	NA
f4	cir1	occ	a6	NA	NA	NA	NA
f4	cir1	occ	a7	0	NA	NA	NA
f4	cir1	occ	a8	0	NA	NA	NA
f4	cir1	occ	a9	0	NA	NA	NA
f4	cir1	occ	a10	NA	NA	NA	NA
f4	cir1	occ	a11	NA	NA	NA	NA
f4	cir1	occ	a12	0	NA	NA	NA
f4	cir1	occ	a13	NA	NA	NA	NA
f4	cir1	occ	a14	NA	NA	NA	NA
f4	cir1	occ	a15	NA	NA	NA	NA
f4	cir1	occ	a16	NA	NA	NA	NA
f4	cir1	occ	a17	0	NA	NA	NA
f4	cir1	occ	a18	NA	NA	NA	NA
f4	cir1	occ	a19	1	0	1	0
f4	cir1	occ	a20	NA	NA	NA	NA
f4	cir1	sv	a1	2	0	2	0
f4	cir1	sv	a2	1	0	1	0
f4	cir1	sv	a3	0	NA	NA	NA
f4	cir1	sv	a4	NA	NA	NA	NA
f4	cir1	sv	a5	0	NA	NA	NA
f4	cir1	sv	a6	0	NA	NA	NA
f4	cir1	sv	a7	2	2	0	1
f4	cir1	sv	a8	NA	NA	NA	NA
f4	cir1	sv	a9	NA	NA	NA	NA
f4	cir1	sv	a10	NA	NA	NA	NA
f4	cir1	sv	a11	0	NA	NA	NA
f4	cir1	sv	a12	1	0	1	0
f4	cir1	sv	a13	0	NA	NA	NA
f4	cir1	sv	a14	0	NA	NA	NA
f4	cir1	sv	a15	0	NA	NA	NA
f4	cir1	sv	a16	1	0	1	0
f4	cir1	sv	a17	NA	NA	NA	NA
f4	cir1	sv	a18	1	0	1	0
f4	cir1	sv	a19	1	1	0	1
f4	cir1	sv	a20	0	NA	NA	NA
f4	cir2	occ	a1	NA	NA	NA	NA
f4	cir2	occ	a2	5	2	3	0.4
f4	cir2	occ	a3	0	NA	NA	NA
f4	cir2	occ	a4	NA	NA	NA	NA
f4	cir2	occ	a5	0	NA	NA	NA
f4	cir2	occ	a6	NA	NA	NA	NA
f4	cir2	occ	a7	0	NA	NA	NA
f4	cir2	occ	a8	0	NA	NA	NA
f4	cir2	occ	a9	NA	NA	NA	NA
f4	cir2	occ	a10	0	NA	NA	NA
f4	cir2	occ	a11	0	NA	NA	NA
f4	cir2	occ	a12	NA	NA	NA	NA
f4	cir2	occ	a13	NA	NA	NA	NA
f4	cir2	occ	a14	0	NA	NA	NA
f4	cir2	occ	a15	1	0	1	0
f4	cir2	occ	a16	NA	NA	NA	NA
f4	cir2	occ	a17	1	0	1	0
f4	cir2	occ	a18	1	0	1	0
f4	cir2	occ	a19	NA	NA	NA	NA
f4	cir2	occ	a20	NA	NA	NA	NA
f4	cir2	sv	a1	1	0	1	0
f4	cir2	sv	a2	0	NA	NA	NA
f4	cir2	sv	a3	NA	NA	NA	NA
f4	cir2	sv	a4	0	NA	NA	NA
f4	cir2	sv	a5	0	NA	NA	NA
f4	cir2	sv	a6	1	0	1	0
f4	cir2	sv	a7	NA	NA	NA	NA
f4	cir2	sv	a8	1	0	1	0
f4	cir2	sv	a9	0	NA	NA	NA
f4	cir2	sv	a10	0	NA	NA	NA
f4	cir2	sv	a11	0	NA	NA	NA
f4	cir2	sv	a12	0	NA	NA	NA
f4	cir2	sv	a13	0	NA	NA	NA
f4	cir2	sv	a14	0	NA	NA	NA
f4	cir2	sv	a15	2	0	2	0
f4	cir2	sv	a16	0	NA	NA	NA
f4	cir2	sv	a17	2	0	2	0
f4	cir2	sv	a18	0	NA	NA	NA
f4	cir2	sv	a19	0	NA	NA	NA
f4	cir2	sv	a20	7	6	1	0.857143
f4	cir3	occ	a1	NA	NA	NA	NA
f4	cir3	occ	a2	NA	NA	NA	NA
f4	cir3	occ	a3	NA	NA	NA	NA
f4	cir3	occ	a4	NA	NA	NA	NA
f4	cir3	occ	a5	NA	NA	NA	NA
f4	cir3	occ	a6	NA	NA	NA	NA
f4	cir3	occ	a7	NA	NA	NA	NA
f4	cir3	occ	a8	0	NA	NA	NA
f4	cir3	occ	a9	NA	NA	NA	NA
f4	cir3	occ	a10	1	0	1	0
f4	cir3	occ	a11	0	NA	NA	NA
f4	cir3	occ	a12	NA	NA	NA	NA
f4	cir3	occ	a13	NA	NA	NA	NA
f4	cir3	occ	a14	NA	NA	NA	NA
f4	cir3	occ	a15	0	NA	NA	NA
f4	cir3	occ	a16	NA	NA	NA	NA
f4	cir3	occ	a17	NA	NA	NA	NA
f4	cir3	occ	a18	NA	NA	NA	NA
f4	cir3	occ	a19	0	NA	NA	NA
f4	cir3	occ	a20	NA	NA	NA	NA
f4	cir3	sv	a1	NA	NA	NA	NA
f4	cir3	sv	a2	0	NA	NA	NA
f4	cir3	sv	a3	NA	NA	NA	NA
f4	cir3	sv	a4	NA	NA	NA	NA
f4	cir3	sv	a5	NA	NA	NA	NA
f4	cir3	sv	a6	NA	NA	NA	NA
f4	cir3	sv	a7	1	0	1	0
f4	cir3	sv	a8	NA	NA	NA	NA
f4	cir3	sv	a9	NA	NA	NA	NA
f4	cir3	sv	a10	NA	NA	NA	NA
f4	cir3	sv	a11	NA	NA	NA	NA
f4	cir3	sv	a12	NA	NA	NA	NA
f4	cir3	sv	a13	NA	NA	NA	NA
f4	cir3	sv	a14	NA	NA	NA	NA
f4	cir3	sv	a15	NA	NA	NA	NA
f4	cir3	sv	a16	0	NA	NA	NA
f4	cir3	sv	a17	NA	NA	NA	NA
f4	cir3	sv	a18	NA	NA	NA	NA
f4	cir3	sv	a19	NA	NA	NA	NA
f4	cir3	sv	a20	0	NA	NA	NA
f4	cir4	occ	a1	NA	NA	NA	NA
f4	cir4	occ	a2	NA	NA	NA	NA
f4	cir4	occ	a3	NA	NA	NA	NA
f4	cir4	occ	a4	NA	NA	NA	NA
f4	cir4	occ	a5	NA	NA	NA	NA
f4	cir4	occ	a6	0	NA	NA	NA
f4	cir4	occ	a7	0	NA	NA	NA
f4	cir4	occ	a8	0	NA	NA	NA
f4	cir4	occ	a9	NA	NA	NA	NA
f4	cir4	occ	a10	0	NA	NA	NA
f4	cir4	occ	a11	NA	NA	NA	NA
f4	cir4	occ	a12	NA	NA	NA	NA
f4	cir4	occ	a13	1	1	0	1
f4	cir4	occ	a14	NA	NA	NA	NA
f4	cir4	occ	a15	NA	NA	NA	NA
f4	cir4	occ	a16	NA	NA	NA	NA
f4	cir4	occ	a17	NA	NA	NA	NA
f4	cir4	occ	a18	NA	NA	NA	NA
f4	cir4	occ	a19	0	NA	NA	NA
f4	cir4	occ	a20	NA	NA	NA	NA
f4	cir4	sv	a1	0	NA	NA	NA
f4	cir4	sv	a2	NA	NA	NA	NA
f4	cir4	sv	a3	NA	NA	NA	NA
f4	cir4	sv	a4	NA	NA	NA	NA
f4	cir4	sv	a5	NA	NA	NA	NA
f4	cir4	sv	a6	NA	NA	NA	NA
f4	cir4	sv	a7	NA	NA	NA	NA
f4	cir4	sv	a8	NA	NA	NA	NA
f4	cir4	sv	a9	NA	NA	NA	NA
f4	cir4	sv	a10	NA	NA	NA	NA
f4	cir4	sv	a11	NA	NA	NA	NA
f4	cir4	sv	a12	0	NA	NA	NA
f4	cir4	sv	a13	NA	NA	NA	NA
f4	cir4	sv	a14	NA	NA	NA	NA
f4	cir4	sv	a15	NA	NA	NA	NA
f4	cir4	sv	a16	NA	NA	NA	NA
f4	cir4	sv	a17	NA	NA	NA	NA
f4	cir4	sv	a18	NA	NA	NA	NA
f4	cir4	sv	a19	1	1	0	1
f4	cir4	sv	a20	0	NA	NA	NA
f5	cir1	occ	a1	1	0	1	0
f5	cir1	occ	a2	0	NA	NA	NA
f5	cir1	occ	a3	NA	NA	NA	NA
f5	cir1	occ	a4	NA	NA	NA	NA
f5	cir1	occ	a5	NA	NA	NA	NA
f5	cir1	occ	a6	NA	NA	NA	NA
f5	cir1	occ	a7	0	NA	NA	NA
f5	cir1	occ	a8	NA	NA	NA	NA
f5	cir1	occ	a9	NA	NA	NA	NA
f5	cir1	occ	a10	NA	NA	NA	NA
f5	cir1	occ	a11	1	0	1	0
f5	cir1	occ	a12	1	1	0	1
f5	cir1	occ	a13	NA	NA	NA	NA
f5	cir1	occ	a14	1	0	1	0
f5	cir1	occ	a15	NA	NA	NA	NA
f5	cir1	occ	a16	NA	NA	NA	NA
f5	cir1	occ	a17	NA	NA	NA	NA
f5	cir1	occ	a18	0	NA	NA	NA
f5	cir1	occ	a19	NA	NA	NA	NA
f5	cir1	occ	a20	NA	NA	NA	NA
f5	cir1	sv	a1	3	2	1	0.666667
f5	cir1	sv	a2	0	NA	NA	NA
f5	cir1	sv	a3	NA	NA	NA	NA
f5	cir1	sv	a4	NA	NA	NA	NA
f5	cir1	sv	a5	1	0	1	0
f5	cir1	sv	a6	NA	NA	NA	NA
f5	cir1	sv	a7	NA	NA	NA	NA
f5	cir1	sv	a8	NA	NA	NA	NA
f5	cir1	sv	a9	0	NA	NA	NA
f5	cir1	sv	a10	0	NA	NA	NA
f5	cir1	sv	a11	NA	NA	NA	NA
f5	cir1	sv	a12	NA	NA	NA	NA
f5	cir1	sv	a13	0	NA	NA	NA
f5	cir1	sv	a14	NA	NA	NA	NA
f5	cir1	sv	a15	0	NA	NA	NA
f5	cir1	sv	a16	NA	NA	NA	NA
f5	cir1	sv	a17	0	NA	NA	NA
f5	cir1	sv	a18	0	NA	NA	NA
f5	cir1	sv	a19	0	NA	NA	NA
f5	cir1	sv	a20	3	2	1	0.666667
f5	cir2	occ	a1	NA	NA	NA	NA
f5	cir2	occ	a2	0	NA	NA	NA
f5	cir2	occ	a3	NA	NA	NA	NA
f5	cir2	occ	a4	NA	NA	NA	NA
f5	cir2	occ	a5	NA	NA	NA	NA
f5	cir2	occ	a6	NA	NA	NA	NA
f5	cir2	occ	a7	0	NA	NA	NA
f5	cir2	occ	a8	0	NA	NA	NA
f5	cir2	occ	a9	NA	NA	NA	NA
f5	cir2	occ	a10	NA	NA	NA	NA
f5	cir2	occ	a11	0	NA	NA	NA
f5	cir2	occ	a12	NA	NA	NA	NA
f5	cir2	occ	a13	NA	NA	NA	NA
f5	cir2	occ	a14	NA	NA	NA	NA
f5	cir2	occ	a15	NA	NA	NA	NA
f5	cir2	occ	a16	NA	NA	NA	NA
f5	cir2	occ	a17	0	NA	NA	NA
f5	cir2	occ	a18	NA	NA	NA	NA
f5	cir2	occ	a19	NA	NA	NA	NA
f5	cir2	occ	a20	0	NA	NA	NA
f5	cir2	sv	a1	NA	NA	NA	NA
f5	cir2	sv	a2	4	1	3	0.25
f5	cir2	sv	a3	NA	NA	NA	NA
f5	cir2	sv	a4	0	NA	NA	NA
f5	cir2	sv	a5	NA	NA	NA	NA
f5	cir2	sv	a6	0	NA	NA	NA
f5	cir2	sv	a7	1	0	1	0
f5	cir2	sv	a8	0	NA	NA	NA
f5	cir2	sv	a9	NA	NA	NA	NA
f5	cir2	sv	a10	NA	NA	NA	NA
f5	cir2	sv	a11	NA	NA	NA	NA
f5	cir2	sv	a12	NA	NA	NA	NA
f5	cir2	sv	a13	0	NA	NA	NA
f5	cir2	sv	a14	NA	NA	NA	NA
f5	cir2	sv	a15	NA	NA	NA	NA
f5	cir2	sv	a16	NA	NA	NA	NA
f5	cir2	sv	a17	NA	NA	NA	NA
f5	cir2	sv	a18	NA	NA	NA	NA
f5	cir2	sv	a19	NA	NA	NA	NA
f5	cir2	sv	a20	1	0	1	0
f5	cir3	occ	a1	NA	NA	NA	NA
f5	cir3	occ	a2	NA	NA	NA	NA
f5	cir3	occ	a3	NA	NA	NA	NA
f5	cir3	occ	a4	NA	NA	NA	NA
f5	cir3	occ	a5	NA	NA	NA	NA
f5	cir3	occ	a6	NA	NA	NA	NA
f5	cir3	occ	a7	NA	NA	NA	NA
f5	cir3	occ	a8	NA	NA	NA	NA
f5	cir3	occ	a9	NA	NA	NA	NA
f5	cir3	occ	a10	NA	NA	NA	NA
f5	cir3	occ	2	0	NA	NA	NA
f5	cir3	occ	a12	NA	NA	NA	NA
f5	cir3	occ	a13	NA	NA	NA	NA
f5	cir3	occ	a14	NA	NA	NA	NA
f5	cir3	occ	a15	NA	NA	NA	NA
f5	cir3	occ	a16	NA	NA	NA	NA
f5	cir3	occ	a17	NA	NA	NA	NA
f5	cir3	occ	a18	NA	NA	NA	NA
f5	cir3	occ	a19	NA	NA	NA	NA
f5	cir3	occ	a20	0	NA	NA	NA
f5	cir3	sv	a1	NA	NA	NA	NA
f5	cir3	sv	a2	NA	NA	NA	NA
f5	cir3	sv	a3	NA	NA	NA	NA
f5	cir3	sv	a4	NA	NA	NA	NA
f5	cir3	sv	a5	NA	NA	NA	NA
f5	cir3	sv	a6	0	NA	NA	NA
f5	cir3	sv	a7	NA	NA	NA	NA
f5	cir3	sv	a8	NA	NA	NA	NA
f5	cir3	sv	a9	NA	NA	NA	NA
f5	cir3	sv	a10	NA	NA	NA	NA
f5	cir3	sv	a11	0	NA	NA	NA
f5	cir3	sv	a12	NA	NA	NA	NA
f5	cir3	sv	a13	NA	NA	NA	NA
f5	cir3	sv	a14	0	NA	NA	NA
f5	cir3	sv	a15	NA	NA	NA	NA
f5	cir3	sv	a16	NA	NA	NA	NA
f5	cir3	sv	a17	NA	NA	NA	NA
f5	cir3	sv	a18	NA	NA	NA	NA
f5	cir3	sv	a19	NA	NA	NA	NA
f5	cir3	sv	a20	NA	NA	NA	NA
f5	cir4	occ	a1	NA	NA	NA	NA
f5	cir4	occ	a2	NA	NA	NA	NA
f5	cir4	occ	a3	NA	NA	NA	NA
f5	cir4	occ	a4	NA	NA	NA	NA
f5	cir4	occ	a5	NA	NA	NA	NA
f5	cir4	occ	a6	NA	NA	NA	NA
f5	cir4	occ	a7	NA	NA	NA	NA
f5	cir4	occ	a8	NA	NA	NA	NA
f5	cir4	occ	a9	0	NA	NA	NA
f5	cir4	occ	a10	NA	NA	NA	NA
f5	cir4	occ	a11	NA	NA	NA	NA
f5	cir4	occ	a12	NA	NA	NA	NA
f5	cir4	occ	a13	NA	NA	NA	NA
f5	cir4	occ	a14	NA	NA	NA	NA
f5	cir4	occ	a15	NA	NA	NA	NA
f5	cir4	occ	a16	NA	NA	NA	NA
f5	cir4	occ	a17	NA	NA	NA	NA
f5	cir4	occ	a18	NA	NA	NA	NA
f5	cir4	occ	a19	NA	NA	NA	NA
f5	cir4	occ	a20	0	NA	NA	NA
f5	cir4	sv	a1	NA	NA	NA	NA
f5	cir4	sv	a2	NA	NA	NA	NA
f5	cir4	sv	a3	NA	NA	NA	NA
f5	cir4	sv	a4	NA	NA	NA	NA
f5	cir4	sv	a5	NA	NA	NA	NA
f5	cir4	sv	a6	NA	NA	NA	NA
f5	cir4	sv	a7	NA	NA	NA	NA
f5	cir4	sv	a8	NA	NA	NA	NA
f5	cir4	sv	a9	NA	NA	NA	NA
f5	cir4	sv	a10	NA	NA	NA	NA
f5	cir4	sv	a11	NA	NA	NA	NA
f5	cir4	sv	a12	NA	NA	NA	NA
f5	cir4	sv	a13	NA	NA	NA	NA
f5	cir4	sv	a14	NA	NA	NA	NA
f5	cir4	sv	a15	NA	NA	NA	NA
f5	cir4	sv	a16	NA	NA	NA	NA
f5	cir4	sv	a17	NA	NA	NA	NA
f5	cir4	sv	a18	NA	NA	NA	NA
f5	cir4	sv	a19	NA	NA	NA	NA
f5	cir4	sv	a20	NA	NA	NA	NA

## Sheet: Naturalenemies_abundance
date	field	treat	totalnaturalenemies	totalcoccinellid	totcarabids	totadultparasitoids	totalhoverflies	totalspiders
f1	cir1	occ	14	2	0	2	0	7
f1	cir2	occ	72	0	6	12	0	13
f1	cir3	occ	11	0	0	4	0	2
f1	cir4	occ	17	1	1	3	0	6
f2	cir1	occ	80	4	9	58	0	2
f2	cir2	occ	46	3	4	32	0	6
f2	cir3	occ	31	0	5	7	0	8
f2	cir4	occ	106	9	16	47	0	32
f3	cir1	occ	61	9	2	33	1	11
f3	cir2	occ	65	5	10	33	0	11
f3	cir3	occ	88	11	5	43	2	19
f3	cir4	occ	85	8	2	37	2	7
f4	cir1	occ	195	73	4	86	2	6
f4	cir2	occ	177	54	20	49	2	10
f4	cir3	occ	63	11	21	21	0	8
f4	cir4	occ	159	57	23	42	1	23
f5	cir1	occ	105	60	7	12	1	11
f5	cir2	occ	231	73	15	32	7	21
f5	cir3	occ	200	12	144	11	0	13
f5	cir4	occ	248	81	24	50	2	52
f1	cir1	sv	13	0	2	10	1	0
f1	cir2	sv	16	0	3	5	0	4
f1	cir3	sv	12	0	0	6	0	2
f1	cir4	sv	21	1	0	5	0	6
f2	cir1	sv	66	1	2	33	4	24
f2	cir2	sv	51	2	2	37	1	7
f2	cir3	sv	50	0	1	36	0	13
f2	cir4	sv	39	1	10	15	0	9
f3	cir1	sv	85	2	16	16	0	48
f3	cir2	sv	64	0	2	44	0	11
f3	cir3	sv	101	1	3	80	1	11
f3	cir4	sv	115	3	19	60	0	14
f4	cir1	sv	89	17	7	47	1	11
f4	cir2	sv	118	16	6	68	4	13
f4	cir3	sv	111	3	22	67	1	5
f4	cir4	sv	106	11	14	61	1	6
f5	cir1	sv	111	22	11	4	2	72
f5	cir2	sv	217	22	79	48	0	11
f5	cir3	sv	295	41	142	50	1	12
f5	cir4	sv	146	45	8	33	5	30
